# Supplementary material for: Assessing the precision of high-throughput computational and laboratory approaches for the genome-wide identification of protein subcellular localization in bacteria
Source: BMC Genomics. 2005 Nov 17;6:162. doi: 10.1186/1471-2164-6-162 (PMC1314894; doi:10.1186/1471-2164-6-162)
Supplement: Additional file 1 — PSORTb complete predictions The Excel spreadsheet contains the PSORTb v.2.0 detailed predictions for the 405 proteins reviewed in this study. [file 1471-2164-6-162-S1.xls]

## Sheet: PSORTb results All SCLs
Ref	Gi	Name	Cluster n	ID in the publication	Organism	Exp Loc	PSORTb v2.0 with multiple SCL sites	Score v2.0	CytoSVM Localization	CMSVM Localization	PPSVM Localization	OMSVM Localization	ECSVM Localization	HMMTOP Localization v2.0	HMMTOP Details v2.0	Motif Localization v2.0	Motif Details v2.0	OMPMotif Localization	OMPMotif Details v2.0	Profile Localization v2.0	Profile Details v2.0	SCL-BLAST Localization v2.0	SCL-BLAST Details v2.0	SCL-BLASTe Localization v2.0	SCL-BLASTe Details v2.0	Signal Localization v2.0	Signal Details v2.0	Cytoplasmic Score v2.0	CytoplasmicMembrane Score v2.0	Periplasmic Score v2.0	OuterMembrane Score v2.0	Extracellular Score v2.0
Molloy et al., 2000	113930	Osmotically inducible lipoprotein E precursor (Activator of ntr-like gene)	-	OSME_ECOLI	Escherichia coli	Outer membrane	Unknown	2							1													2	2	2	2	2
Molloy et al., 2000	114546	ATP synthase beta chain	6	ATPB_ECOLI	Escherichia coli	Outer membrane	Cytoplasmic	8.96	Cytoplasmic						1													8.96	0.51	0.26	0.01	0.26
Dukan et al., 1998	114580	ATP synthase delta chain	6		Escherichia coli	Cytoplasmic	Cytoplasmic	8.96	Cytoplasmic						-													8.96	0.51	0.26	0.01	0.26
Huang et al., 2002	114698	ATP synthase B' chain, Sll1323	6	Sll1323	Synechocystis	Cytoplasmic membrane	Cytoplasmic	8.96	Cytoplasmic						1													8.96	0.51	0.26	0.01	0.26
Molloy et al., 2000	118906	Periplasmic dipeptide transport protein precursor (Dipeptide-binding protein) (DBP)	-	DPPA_ECOLI	Escherichia coli	Outer membrane	Periplasmic	10																Periplasmic	matched 100% 118906: Periplasmic protein			0	0	10	0	0
Dukan et al., 1998	119191	Elongation factor Ts (EF-Ts)	11		Escherichia coli	Cytoplasmic	Cytoplasmic	9.97	Cytoplasmic						-							Cytoplasmic	matched 3123208: Cytoplasmic protein					9.97	0.01	0.01	0	0
Dukan et al., 1998	119201	Elongation factor Tu (EF-Tu) (P-43)	11		Escherichia coli	Cytoplasmic	Cytoplasmic	9.97	Cytoplasmic						-							Cytoplasmic	matched 6015081: Cytoplasmic protein					9.97	0.01	0.01	0	0
Dukan et al., 1998	119391	Enoyl-[acyl-carrier-protein] reductase [NADH] (NADH-dependent enoyl-ACP reductase)	-		Escherichia coli	Cytoplasmic	Unknown	2							-													2	2	2	2	2
Molloy et al., 2000	120312	Flagellin	13	FLIC_ECOLI	Escherichia coli	Outer membrane	Extracellular	8.44				OuterMembrane			-							Extracellular	matched 15214006: Extracellular protein					0	0	0.04	1.52	8.44
Dukan et al., 1998	123441	DNA-binding protein H-NS (Histone-like protein HLP-II) (Protein H1) (Protein B1)	-		Escherichia coli	Cytoplasmic	Cytoplasmic	8.96	Cytoplasmic						-													8.96	0.51	0.26	0.01	0.26
Dukan et al., 1998	125161	Adenylate kinase (ATP-AMP transphosphorylase)	-		Escherichia coli	Cytoplasmic	Cytoplasmic	9.97	Cytoplasmic						-							Cytoplasmic	matched 417204: Cytoplasmic protein					9.97	0.01	0.01	0	0
Molloy et al., 2000	125964	Maltoporin precursor (Maltose-inducible porin) (Lambda receptor protein)	18	LAMB_ECOLI	Escherichia coli	Outer membrane	OuterMembrane	10																OuterMembrane	matched 100% 125964: Outer membrane integral membrane protein			0	0	0	10	0
Molloy et al., 2000	128373	Lipoprotein-34 precursor	-	NLPB_ECOLI	Escherichia coli	Outer membrane	Unknown	2.5							-											Non-Cytoplasmic	Signal peptide detected	0	2.5	2.5	2.5	2.5
Molloy et al., 2000	129043	Dihydrolipoamide succinyltransferase component of 2-oxoglutarate dehydrogenase complex (E2)	-	ODO2_ECOLI	Escherichia coli	Outer membrane	Cytoplasmic	9.97	Cytoplasmic						-							Cytoplasmic	matched 129041: Cytoplasmic protein					9.97	0.01	0.01	0	0
Molloy et al., 2000	129135	Outer membrane protein A precursor (Outer membrane protein II*)	24	OMPA_ECOLI	Escherichia coli	Outer membrane	OuterMembrane	10																OuterMembrane	matched 100% 129135: Outer membrane integral membrane protein			0	0	0	10	0
Molloy et al., 2000	129146	Outer membrane protein C precursor (Porin OMPC) (Outer membrane protein 1B)	25	OMPC_ECOLI	Escherichia coli	Outer membrane	OuterMembrane	10																OuterMembrane	matched 100% 129146: Outer membrane integral membrane protein			0	0	0	10	0
Molloy et al., 2000	129151	Outer membrane protein F precursor (Porin ompF) (Outer membrane protein 1A) (Outer membrane protein IA) (Outer membrane protein B)	26	OMPF_ECOLI	Escherichia coli	Outer membrane	OuterMembrane	10																OuterMembrane	matched 100% 129151: Outer membrane integral membrane protein			0	0	0	10	0
Molloy et al., 2000	129161	Protease VII precursor (Omptin) (Outer membrane protein 3B) (Protease A)	-	OMPT_ECOLI	Escherichia coli	Outer membrane	OuterMembrane	10																OuterMembrane	matched 100% 129161: Outer membrane integral membrane protein			0	0	0	10	0
Molloy et al., 2000	129595	Peptidoglycan-associated lipoprotein precursor	-	PAL_ECOLI	Escherichia coli	Outer membrane	OuterMembrane	10				OuterMembrane			1	OuterMembrane	matched PS01068: OMPA Pattern - Outer Membrane					OuterMembrane	matched 15596170: Outer membrane integral membrane protein					0	0	0	10	0
Huang et al., 2002	131173	Photosystem I reaction center subunit II, Slr0737	-	Slr0737	Synechocystis	Cytoplasmic membrane	Unknown	2							-													2	2	2	2	2
Huang et al., 2002	131190	Photosystem I reaction centre subunit III precursor (PSI-F), Sll0819	-	Sll0819	Synechocystis	Cytoplasmic membrane	Unknown	2.5							2											Non-Cytoplasmic	Signal peptide detected	0	2.5	2.5	2.5	2.5
Huang et al., 2002	131387	Photosystem II manganese-stabilizing polypeptide precursor PsbO, Sll0427	-	Sll0427	Synechocystis	Cytoplasmic membrane	Unknown	2.5							1											Non-Cytoplasmic	Signal peptide detected	0	2.5	2.5	2.5	2.5
Dukan et al., 1998	131650	Purine nucleotide synthesis repressor purR	-		Escherichia coli	Cytoplasmic	Cytoplasmic	9.26							-							Cytoplasmic	matched 115950: Cytoplasmic protein					9.26	0.24	0.48	0.01	0.01
Molloy et al., 2000	132480	ADP-L-glycero-D-manno-heptose-6-epimerase (ADP-glyceromanno-heptose 6-epimerase)	-	RFAD_ECOLI	Escherichia coli	Outer membrane	Unknown	2							-													2	2	2	2	2
Dukan et al., 1998	133030	50S ribosomal protein L9	2		Escherichia coli	Cytoplasmic	Cytoplasmic	8.96	Cytoplasmic						-													8.96	0.51	0.26	0.01	0.26
Dukan et al., 1998	133976	30S ribosomal protein S6	1		Escherichia coli	Cytoplasmic	Cytoplasmic	8.96	Cytoplasmic						-													8.96	0.51	0.26	0.01	0.26
Dukan et al., 1998	134659	Superoxide dismutase [Mn] (MnSOD)	-		Escherichia coli	Cytoplasmic	Unknown	2							-													2	2	2	2	2
Dukan et al., 1998	135173	Seryl-tRNA synthetase (Serine--tRNA ligase) (SerRS)	-		Escherichia coli	Cytoplasmic	Cytoplasmic	10	Cytoplasmic						1					Cytoplasmic	matched PS50862: AA_TRNA_LIGASE_II Profile - Cytoplasmic	Cytoplasmic	matched 730878: Cytoplasmic protein					10	0	0	0	0
Molloy et al., 2000	135980	Outer membrane protein tolC precursor	-	TOLC_ECOLI	Escherichia coli	Outer membrane	OuterMembrane	10				OuterMembrane			1							OuterMembrane	matched 2495191: Outer membrane integral membrane protein			Non-Cytoplasmic	Signal peptide detected	0	0	0	10	0
Molloy et al., 2000	136459	Nucleoside-specific channel-forming protein tsx precursor	20	TSX_ECOLI	Escherichia coli	Outer membrane	OuterMembrane	10																OuterMembrane	matched 100% 136459: Outer membrane integral membrane protein			0	0	0	10	0
Bumann et al., 2002	137076	Urease beta subunit	-	HP0072	Helicobacter pylori	Extracellular	Unknown	2							-													2	2	2	2	2
Molloy et al., 2000	140430	Outer membrane protein W precursor	-	OMPW_ECOLI	Escherichia coli	Outer membrane	OuterMembrane	10																OuterMembrane	matched 100% 140430: Outer membrane integral membrane protein			0	0	0	10	0
Dukan et al., 1998	140742	Ribosome-binding factor A (P15B protein)	-		Escherichia coli	Cytoplasmic	Cytoplasmic	8.96	Cytoplasmic						-													8.96	0.51	0.26	0.01	0.26
Molloy et al., 2000	232021	DNA protection during starvation protein	-	DPS_ECOLI	Escherichia coli	Outer membrane	Unknown	2							-													2	2	2	2	2
Molloy et al., 2000	399000	Acriflavine resistance protein A precursor	-	ACRA_ECOLI	Escherichia coli	Outer membrane	Periplasmic,CytoplasmicMembrane	8.6							1							Periplasmic,CytoplasmicMembrane	matched 6226416: Cytoplasmic membrane associated periplasmic protein			Non-Cytoplasmic	Signal peptide detected	0	8.6	1.37	0.01	0.02
Molloy et al., 2001	400158	Maltoporin precursor (Maltose-inducible porin)	18		Klebsiella pneumoniae	Outer membrane	OuterMembrane	10				OuterMembrane			1							OuterMembrane	matched 2507218: Outer membrane integral membrane protein			Non-Cytoplasmic	Signal peptide detected	0	0	0	10	0
Molloy et al., 2000	416728	Vitamin B12 receptor precursor	36	BTUB_ECOLI	Escherichia coli	Outer membrane	OuterMembrane	10																OuterMembrane	matched 100% 416728: Outer membrane integral membrane protein			0	0	0	10	0
Huang et al., 2002	417545	Photosystem I iron-sulfur center (Photosystem I subunit VII) (9 kDa polypeptide) (PSI-C) (PsaC), Ssl0563	-	Ssl0563	Synechocystis	Cytoplasmic membrane	Unknown	2							-													2	2	2	2	2
Dukan et al., 1998	543784	Alkyl hydroperoxide reductase C22 protein (SCRP-23) (Sulfate starvation-induced protein 8) (SSI8)	4		Escherichia coli	Cytoplasmic	Cytoplasmic	8.96	Cytoplasmic						-													8.96	0.51	0.26	0.01	0.26
Molloy et al., 2000	585619	Periplasmic oligopeptide-binding protein precursor	-	OPPA_ECOLI	Escherichia coli	Outer membrane	Periplasmic	10																Periplasmic	matched 100% 585619: Periplasmic protein			0	0	10	0	0
Molloy et al., 2000	585997	Outer membrane protein slp precursor	-	SLP_ECOLI	Escherichia coli	Outer membrane	Unknown	2							1													2	2	2	2	2
Dukan et al., 1998	586733	2,3-bisphosphoglycerate-independent phosphoglycerate mutase (Phosphoglyceromutase) (BPG-independent PGAM) (iPGM)	-		Escherichia coli	Cytoplasmic	Cytoplasmic	8.96	Cytoplasmic						-													8.96	0.51	0.26	0.01	0.26
Molloy et al., 2000	730225	Outer membrane protein X precursor	-	OMPX_ECOLI	Escherichia coli	Outer membrane	OuterMembrane	10																OuterMembrane	matched 100% 730225: Outer membrane integral membrane protein			0	0	0	10	0
Molloy et al., 2000	730963	TolB protein precursor	35	TOLB_ECOLI	Escherichia coli	Outer membrane	Periplasmic	10																Periplasmic	matched 100% 730963: Periplasmic protein			0	0	10	0	0
Molloy et al., 2001	731022	Nucleoside-specific channel-forming protein tsx precursor	20		Salmonella typhimurium	Outer membrane	OuterMembrane	10				OuterMembrane			1							OuterMembrane	matched 136459: Outer membrane integral membrane protein			Non-Cytoplasmic	Signal peptide detected	0	0	0	10	0
Dukan et al., 1998	1169970	Glutamate synthase [NADPH] small chain (Glutamate synthase beta subunit) (NADPH-GOGAT) (GLTS beta chain)	15		Escherichia coli	Cytoplasmic	Cytoplasmic	8.96	Cytoplasmic						-													8.96	0.51	0.26	0.01	0.26
Molloy et al., 2000	1171903	Outer membrane protease ompP precursor	-	OMPP_ECOLI	Escherichia coli	Outer membrane	OuterMembrane	10																OuterMembrane	matched 100% 1171903: Outer membrane integral membrane protein			0	0	0	10	0
Nouwens et al., 2002	1172509	Protein pilJ	-	PA0411	Pseudomonas aeruginosa	Outer membrane	CytoplasmicMembrane	9.97							2							CytoplasmicMembrane	matched 20141487: Cytoplasmic membrane integral membrane protein			Non-Cytoplasmic	Signal peptide detected	0	9.97	0.01	0.01	0.01
Dukan et al., 1998	1176189	Hypothetical protein yhcB	-		Escherichia coli	Cytoplasmic	Unknown	2							1													2	2	2	2	2
Molloy et al., 2001	1279830	OmpK17	-		Klebsiella pneumoniae	Outer membrane	OuterMembrane	10				OuterMembrane			1	OuterMembrane	matched PS00694: ENT_VIR_OMP_1 Pattern - Outer Membrane,matched PS00695: ENT_VIR_OMP_2 Pattern - Outer Membrane					OuterMembrane	matched 129164: Outer membrane integral membrane protein			Non-Cytoplasmic	Signal peptide detected	0	0	0	10	0
Molloy et al., 2001	1345766	60 kDa chaperonin (Protein Cpn60) (groEL protein)	3		Salmonella typhimurium	Outer membrane	Cytoplasmic	9.97	Cytoplasmic						-							Cytoplasmic	matched 2493643: Cytoplasmic protein					9.97	0.01	0.01	0	0
Murakami et al., 2002	1536824	Lys-gingipain	14	Pgm3	Porphyromonas gingivalis	Outer membrane	Extracellular	9.65					Extracellular		1											Non-Cytoplasmic	Signal peptide detected	0	0.01	0.11	0.23	9.65
Huang et al., 2002	1705799	60 kDa chaperonin 2 (Protein Cpn60 2) (groEL protein 2), Sll0416	3	Sll0416	Synechocystis	Cytoplasmic membrane	Cytoplasmic	9.97	Cytoplasmic						-							Cytoplasmic	matched 28381350: Cytoplasmic protein					9.97	0.01	0.01	0	0
Dukan et al., 1998	1730032	2-deoxy-D-gluconate 3-dehydrogenase (2-keto-3-deoxygluconate oxidoreductase)	-		Escherichia coli	Cytoplasmic	Cytoplasmic	9.97	Cytoplasmic						-							Cytoplasmic	matched 1708001: Cytoplasmic protein					9.97	0.01	0.01	0	0
Nouwens et al., 2002	2276417	flaG Flagellin-associated protein	-		Pseudomonas aeruginosa	Extracellular	Unknown	2							-													2	2	2	2	2
Huang et al., 2002	2493271	Hypothetical protein erthyrocyte band 7 integral membrane protein, slr1128	-	slr1128	Synechocystis	Cytoplasmic membrane	Unknown	2							1													2	2	2	2	2
Huang et al., 2002	2493297	C-phycocyanin alpha chain, Sll1578	-	Sll1578	Synechocystis	Cytoplasmic membrane	Unknown	2							-													2	2	2	2	2
Huang et al., 2002	2493552	Carbon dioxide concentrating mechanism protein ccmK homolog 1, Sll1029	8	Sll1029	Synechocystis	Cytoplasmic membrane	Cytoplasmic	8.96	Cytoplasmic						-													8.96	0.51	0.26	0.01	0.26
Huang et al., 2002	2493553	Carbon dioxide concentrating mechanism protein ccmK homolog 2, Sll1028	8	Sll1028	Synechocystis	Cytoplasmic membrane	Cytoplasmic	8.96	Cytoplasmic						-													8.96	0.51	0.26	0.01	0.26
Huang et al., 2002	2494260	Elongation factor Tu (EF-Tu), Sll1099	11	Sll1099	Synechocystis	Cytoplasmic membrane	Cytoplasmic	9.97	Cytoplasmic						-							Cytoplasmic	matched 6015081: Cytoplasmic protein					9.97	0.01	0.01	0	0
Huang et al., 2002	2494772	Nitrogen regulatory protein P-II (PII signal transducing protein), Ssl0707	-	Ssl0707	Synechocystis	Cytoplasmic membrane	Unknown	2							-													2	2	2	2	2
Molloy et al., 2001	2495350	Chaperone protein dnaK (Heat shock protein 70) (Heat shock 70 kDa protein)	-		Salmonella typhimurium	Outer membrane	Unknown	2							1													2	2	2	2	2
Molloy et al., 2000	2497721	Outer membrane lipoprotein slyB precursor	-	SLYB_ECOLI	Escherichia coli	Outer membrane	Unknown	2							1													2	2	2	2	2
Bumann et al., 2002	2499106	Vacuolating cytotoxin precursor	-	HP0887	Helicobacter pylori	Extracellular	OuterMembrane,Extracellular	10																OuterMembrane,Extracellular	matched 100% 2499106: Outer membrane (Autotransporter)			0	0	0	10	10
Huang et al., 2002	2500503	Light repressed protein A homolog, Sll0947	-	Sll0947	Synechocystis	Cytoplasmic membrane	Cytoplasmic	8.96	Cytoplasmic						-													8.96	0.51	0.26	0.01	0.26
Huang et al., 2002	2506210	ATP synthase B chain (Subunit I), Sll1324	6	Sll1324	Synechocystis	Cytoplasmic membrane	Cytoplasmic	8.96	Cytoplasmic						1													8.96	0.51	0.26	0.01	0.26
Bumann et al., 2002	2506418	Flagellar hook protein flgE	-	HP0870	Helicobacter pylori	Extracellular	OuterMembrane	9.49				OuterMembrane			-													0.03	0.01	0.09	9.49	0.38
Molloy et al., 2000	2506737	Unknown protein from 2D-page spots M62/M63/O3/O9/T35 precursor	-	UP05_ECOLI	Escherichia coli	Outer membrane	OuterMembrane	10				OuterMembrane			1							OuterMembrane	matched 5689866: Outer membrane integral membrane protein			Non-Cytoplasmic	Signal peptide detected	0	0	0	10	0
Molloy et al., 2000	2506898	Antigen 43 precursor (AG43) (Fluffing protein)	-	AG43_ECOLI	Escherichia coli	Outer membrane	OuterMembrane,Extracellular	10																OuterMembrane,Extracellular	matched 100% 2506898: Outer membrane (Autotransporter)			0	0	0	10	10
Huang et al., 2002	2506910	Ketol-acid reductoisomerase, Sll1363	-	Sll1363	Synechocystis	Cytoplasmic membrane	Unknown	2							-													2	2	2	2	2
Dukan et al., 1998	2506993	Nicotinate-nucleotide--dimethylbenzimidazole phosphoribosyltransferase (NN:DBI PRT) (N(1)-alpha-phosphoribosyltransferase)	-		Escherichia coli	Cytoplasmic	Cytoplasmic	8.96	Cytoplasmic						2													8.96	0.51	0.26	0.01	0.26
Dukan et al., 1998	2507064	4-hydroxy-2-oxovalerate aldolase (HOA)	-		Escherichia coli	Cytoplasmic	Cytoplasmic	8.96	Cytoplasmic						-													8.96	0.51	0.26	0.01	0.26
Molloy et al., 2000	2507089	Organic solvent tolerance protein precursor	21	OSTA_ECOLI	Escherichia coli	Outer membrane	OuterMembrane	9.52				OuterMembrane			1											Non-Cytoplasmic	Signal peptide detected	0	0.01	0.09	9.52	0.38
Molloy et al., 2000	2507166	Putative lipoprotein ybHC precursor	-	YBHC_ECOLI	Escherichia coli	Outer membrane	Unknown	2.5							-											Non-Cytoplasmic	Signal peptide detected	0	2.5	2.5	2.5	2.5
Molloy et al., 2000	2507462	Colicin I receptor precursor	-	CIRA_ECOLI	Escherichia coli	Outer membrane	OuterMembrane	10																OuterMembrane	matched 100% 2507462: Outer membrane integral membrane protein			0	0	0	10	0
Molloy et al., 2000	2507463	Ferrienterobactin receptor precursor (Enterobactin outer-membrane receptor)	-	FEPA_ECOLI	Escherichia coli	Outer membrane	OuterMembrane	10																OuterMembrane	matched 100% 2507463: Outer membrane integral membrane protein			0	0	0	10	0
Molloy et al., 2000	2507464	Ferrichrome-iron receptor precursor (Ferric hydroxamate uptake) (Ferrichydroxamate receptor)	12	FHUA_ECOLI	Escherichia coli	Outer membrane	OuterMembrane	10																OuterMembrane	matched 100% 2507464: Outer membrane integral membrane protein			0	0	0	10	0
Molloy et al., 2000	2507465	FhuE receptor precursor (Outer-membrane receptor for Fe(III)-coprogen, Fe(III)-ferrioxamine B and Fe(III)-rhodotrulic acid)	-	FHUE_ECOLI	Escherichia coli	Outer membrane	OuterMembrane	10																OuterMembrane	matched 100% 2507465: Outer membrane integral membrane protein			0	0	0	10	0
Murakami et al., 2002	2541865	67-kDa majore outer membrane protein	-	Pgm2	Porphyromonas gingivalis	Outer membrane	Unknown	2.5							-											Non-Cytoplasmic	Signal peptide detected	0	2.5	2.5	2.5	2.5
Murakami et al., 2002	2827775	Gingipain R1 precursor (Gingipain 1) (Arg-gingipain) (RGP-1)	14	Pgm5	Porphyromonas gingivalis	Outer membrane	Unknown	2.5							1											Non-Cytoplasmic	Signal peptide detected	0	2.5	2.5	2.5	2.5
Molloy et al., 2000	2851539	Phospholipase A1 precursor (Detergent-resistant phospholipase A) (DR-phospholipase A) (Phosphatidylcholine 1-acylhydrolase) (Outer membrane phospholipase A) (OM PLA) (OMPLA)	29	PA1_ECOLI	Escherichia coli	Outer membrane	OuterMembrane	10																OuterMembrane	matched 100% 2851539: Outer membrane integral membrane protein			0	0	0	10	0
Molloy et al., 2001	2896133	outer membrane esterase	-		Salmonella typhimurium	Outer membrane	OuterMembrane,Extracellular	10																OuterMembrane,Extracellular	matched 100% 2896133: Outer membrane (Autotransporter)			0	0	0	10	10
Molloy et al., 2000	3025033	Putative lipoprotein ybjP precursor	-	YBJP_ECOLI	Escherichia coli	Outer membrane	Unknown	2							1													2	2	2	2	2
Fulda et al., 2000	3025122	Hypothetical WD-repeat protein slr1409		slr1409	Synechocystis	Periplasmic	Unknown	2							-													2	2	2	2	2
Fulda et al., 2000	3025123	Hypothetical WD-repeat protein slr1410		slr1410	Synechocystis	Periplasmic	Unknown	2.5							1											Non-Cytoplasmic	Signal peptide detected	0	2.5	2.5	2.5	2.5
Fulda et al., 2000	3025125	Hypothetical WD-repeat protein sll1491		sll1491	Synechocystis	Periplasmic	Unknown	2							1													2	2	2	2	2
Fulda et al., 2000	3025187	Hypothetical protein slr1608	-	slr1608	Synechocystis	Periplasmic	Unknown	2							-													2	2	2	2	2
Huang et al., 2002	3121786	Potassium-transporting ATPase C chain, Slr1730 (Potassium-translocating ATPase C chain) (ATP phosphohydrolase [potassium-transporting] C chain) (Potassium binding and translocating subunit C), Slr1730	-	Slr1730	Synechocystis	Cytoplasmic membrane	Unknown	2							1													2	2	2	2	2
Huang et al., 2002	3123076	Hypothetical protein sll0617	-	sll0617	Synechocystis	Cytoplasmic membrane	Cytoplasmic	9.26							-							Cytoplasmic	matched 398959: Cytoplasmic protein					9.26	0.24	0.48	0.01	0.01
Dukan et al., 1998	3220012	Ferritin-like protein 2.	-		Escherichia coli	Cytoplasmic	Cytoplasmic	9.97	Cytoplasmic						-							Cytoplasmic	matched 2506399: Cytoplasmic protein					9.97	0.01	0.01	0	0
Nouwens et al., 2002	3386644	fliC Flagellin (type A)	-		Pseudomonas aeruginosa	Extracellular	Extracellular	9.71							-							Extracellular	matched 17366580: Extracellular protein					0.01	0.01	0.2	0.07	9.71
Molloy et al., 2001	3445382	ferrichrome iron receptor	12		Salmonella typhimurium	Outer membrane	OuterMembrane	10				OuterMembrane			1							OuterMembrane	matched 2507464: Outer membrane integral membrane protein			Non-Cytoplasmic	Signal peptide detected	0	0	0	10	0
Murakami et al., 2002	3901098	receptor antigen (RagA)	-	Pgm1	Porphyromonas gingivalis	Outer membrane	OuterMembrane	9.49				OuterMembrane			-													0.03	0.01	0.09	9.49	0.38
Huang et al., 2002	3913624	Putative biopolymer transport exbB-like protein 2, Slr0677	-	Slr0677	Synechocystis	Cytoplasmic membrane	CytoplasmicMembrane	10						CytoplasmicMembrane	3							CytoplasmicMembrane	matched 1706725: Cytoplasmic membrane integral membrane protein					0	10	0	0	0
Molloy et al., 2001	3914223	Outer membrane protein C precursor (Porin ompC) (Porin ompk36)	25		Klebsiella pneumoniae	Outer membrane	OuterMembrane	10																OuterMembrane	matched 100% 3914223: Outer membrane integral membrane protein			0	0	0	10	0
Huang et al., 2002	3915410	Hypothetical protein sll1021	-	sll1021	Synechocystis	Cytoplasmic membrane	OuterMembrane,Extracellular	7							1							OuterMembrane,Extracellular	matched 11353752: Outer membrane (Autotransporter)					0	0	0.06	7	2.94
Molloy et al., 2000	3915413	Probable tonB-dependent receptor ybiL precursor	-	YBIL_ECOLI	Escherichia coli	Outer membrane	OuterMembrane	10				OuterMembrane			1			OuterMembrane	matched 3 rules (Rule14, Rule180, Rule228)			OuterMembrane	matched 1172035: Outer membrane integral membrane protein					0	0	0	10	0
Dukan et al., 1998	3916024	Hypothetical oxidoreductase yjhC	-		Escherichia coli	Cytoplasmic	Periplasmic	9.44							-							Periplasmic	matched 2498407: Periplasmic protein					0.33	0.06	9.44	0.06	0.11
Murakami et al., 2002	5759277	immunoreactive 43kD antigen PG32	16	Pgm6	Porphyromonas gingivalis	Outer membrane	OuterMembrane	10				OuterMembrane			-							OuterMembrane	matched 130680: Outer membrane integral membrane protein			Non-Cytoplasmic	Signal peptide detected	0	0	0	10	0
Murakami et al., 2002	5759279	immunoreactive 42kD antigen PG33	16	Pgm7	Porphyromonas gingivalis	Outer membrane	Unknown	2.5							-											Non-Cytoplasmic	Signal peptide detected	0	2.5	2.5	2.5	2.5
Bumann et al., 2002	6015162	Flavodoxin	-	HP1161	Helicobacter pylori	Extracellular	Unknown	2							-													2	2	2	2	2
Huang et al., 2002	6016607	large-conductance mechanosensitive channel, Slr0875	-	Slr0875	Synechocystis	Cytoplasmic membrane	CytoplasmicMembrane	9.82							2							CytoplasmicMembrane	matched 6016606: Cytoplasmic membrane integral membrane protein					0.15	9.82	0.01	0.01	0.01
Huang et al., 2002	6225604	leader peptidase I, Slr1377	-	Slr1377	Synechocystis	Cytoplasmic membrane	CytoplasmicMembrane	10		CytoplasmicMembrane					-							CytoplasmicMembrane	matched 2506809: Cytoplasmic membrane integral membrane protein					0	10	0	0	0
Molloy et al., 2001	6625701	ATP synthase subunit alpha	5		Salmonella typhimurium	Outer membrane	Unknown	2							-													2	2	2	2	2
Molloy et al., 2001	6625703	ATP synthase subunit beta	6		Salmonella typhimurium	Outer membrane	Cytoplasmic	8.96	Cytoplasmic						1													8.96	0.51	0.26	0.01	0.26
Fulda et al., 2000	6919991	Hypothetical protein sll1483	-	sll1483	Synechocystis	Periplasmic	Unknown	2.5							1											Non-Cytoplasmic	Signal peptide detected	0	2.5	2.5	2.5	2.5
Nouwens et al., 2002	7081488	fliD Flagellar capping protein (type A)	-		Pseudomonas aeruginosa	Extracellular	Extracellular	10					Extracellular		-							Extracellular	matched 13124174: Extracellular protein					0	0	0	0	10
Dukan et al., 1998	9911121	Hypothetical protein yhaM	-		Escherichia coli	Cytoplasmic	Cytoplasmic	8.96	Cytoplasmic						-													8.96	0.51	0.26	0.01	0.26
Huang et al., 2002	13634042	Hypothetical protein, sll1118	-	sll1118	Synechocystis	Cytoplasmic membrane	Cytoplasmic	8.96	Cytoplasmic						-													8.96	0.51	0.26	0.01	0.26
Nouwens et al., 2002	15595218	hypothetical protein	-	PA0020	Pseudomonas aeruginosa	Extracellular	Unknown	2.5							-											Non-Cytoplasmic	Signal peptide detected	0	2.5	2.5	2.5	2.5
Nouwens et al., 2002	15595224	hypothetical protein	-	PA0026	Pseudomonas aeruginosa	Extracellular	Unknown	2.5							-											Non-Cytoplasmic	Signal peptide detected	0	2.5	2.5	2.5	2.5
Nouwens et al., 2002	15595238	conserved hypothetical protein	-	PA0040	Pseudomonas aeruginosa	Extracellular	OuterMembrane	10				OuterMembrane			2							OuterMembrane	matched 1772622: Outer membrane integral membrane protein					0	0	0	10	0
Nouwens et al., 2002	15595243	hypothetical protein	-	PA0045	Pseudomonas aeruginosa	Extracellular	Unknown	2.5							1											Non-Cytoplasmic	Signal peptide detected	0	2.5	2.5	2.5	2.5
Nouwens et al., 2002	15595283	conserved hypothetical protein	-	PA0085	Pseudomonas aeruginosa	Extracellular	Unknown	2							-													2	2	2	2	2
Nouwens et al., 2002	15595337	alkyl hydroperoxide reductase subunit C	4	PA0139	Pseudomonas aeruginosa	Extracellular	Unknown	2							-													2	2	2	2	2
Nouwens et al., 2002	15595360	probable porin	-	PA0162	Pseudomonas aeruginosa	Outer membrane	OuterMembrane	10				OuterMembrane			-							OuterMembrane	matched 417518: Outer membrane integral membrane protein			Non-Cytoplasmic	Signal peptide detected	0	0	0	10	0
Nouwens et al., 2002	15595480	sulfate-binding protein precursor	-	PA0283	Pseudomonas aeruginosa	Extracellular	Periplasmic	10							1	Periplasmic	matched PS00757: PROK_SULFATE_BIND_2 Pattern - Periplasmic					Periplasmic	matched 33302617: Periplasmic protein			Non-Cytoplasmic	Signal peptide detected	0	0	10	0	0
Nouwens et al., 2002	15595488	outer membrane porin OprE precursor	22	PA0291	Pseudomonas aeruginosa	Outer membrane	OuterMembrane	10																OuterMembrane	matched 100% 15595488: Outer membrane integral membrane protein			0	0	0	10	0
Nouwens et al., 2002	15595488	outer membrane porin OprE precursor	22	PA0291	Pseudomonas aeruginosa	Extracellular	OuterMembrane	10																OuterMembrane	matched 100% 15595488: Outer membrane integral membrane protein			0	0	0	10	0
Nouwens et al., 2002	15595489	conserved hypothetical protein	-	PA0292	Pseudomonas aeruginosa	Outer membrane	Cytoplasmic	8.96	Cytoplasmic						-													8.96	0.51	0.26	0.01	0.26
Nouwens et al., 2002	15595497	polyamine transport protein	30	PA0300	Pseudomonas aeruginosa	Extracellular	Periplasmic	9.76							1							Periplasmic	matched 2507606: Periplasmic protein			Non-Cytoplasmic	Signal peptide detected	0	0.06	9.76	0.06	0.11
Nouwens et al., 2002	15595498	polyamine transport protein	30	PA0301	Pseudomonas aeruginosa	Extracellular	Periplasmic	9.76							-							Periplasmic	matched 2507606: Periplasmic protein			Non-Cytoplasmic	Signal peptide detected	0	0.06	9.76	0.06	0.11
Nouwens et al., 2002	15595506	hypothetical protein	-	PA0309	Pseudomonas aeruginosa	Extracellular	Unknown	2.5							1											Non-Cytoplasmic	Signal peptide detected	0	2.5	2.5	2.5	2.5
Nouwens et al., 2002	15595511	probable binding protein component of ABC transporter	-	PA0314	Pseudomonas aeruginosa	Extracellular	Periplasmic	10							-	Periplasmic	matched PS01039: SBP_BACTERIAL_3 Pattern - Periplasmic					Periplasmic	matched 121394: Periplasmic protein			Non-Cytoplasmic	Signal peptide detected	0	0	10	0	0
Nouwens et al., 2002	15595544	glycerophosphoryl diester phosphodiesterase, periplasmic	-	PA0347	Pseudomonas aeruginosa	Extracellular	Periplasmic	9.76							-							Periplasmic	matched 121418: Periplasmic protein			Non-Cytoplasmic	Signal peptide detected	0	0.06	9.76	0.06	0.11
Nouwens et al., 2002	15595618	hypothetical protein	-	PA0421	Pseudomonas aeruginosa	Extracellular	Unknown	2.5							1											Non-Cytoplasmic	Signal peptide detected	0	2.5	2.5	2.5	2.5
Nouwens et al., 2002	15595620	conserved hypothetical protein	-	PA0423	Pseudomonas aeruginosa	Extracellular	Unknown	2.5							1											Non-Cytoplasmic	Signal peptide detected	0	2.5	2.5	2.5	2.5
Nouwens et al., 2002	15595624	outer membrane protein OprM precursor	-	PA0427	Pseudomonas aeruginosa	Outer membrane	Periplasmic,OuterMembrane	10																Periplasmic,OuterMembrane	matched 100% 12644685: Periplasmic associated outer membrane lipoprotein			0	0	10	10	0
Nouwens et al., 2002	15595743	methionine adenosyltransferase	-	PA0546	Pseudomonas aeruginosa	Extracellular	Cytoplasmic	9.97	Cytoplasmic						-							Cytoplasmic	matched 1709003: Cytoplasmic protein					9.97	0.01	0.01	0	0
Nouwens et al., 2002	15595753	hypothetical protein	-	PA0556	Pseudomonas aeruginosa	Extracellular	Unknown	2							-													2	2	2	2	2
Nouwens et al., 2002	15595769	hypothetical protein	-	PA0572	Pseudomonas aeruginosa	Extracellular	OuterMembrane	9.52				OuterMembrane			-											Non-Cytoplasmic	Signal peptide detected	0	0.01	0.09	9.52	0.38
Nouwens et al., 2002	15595799	probable binding protein component of ABC transporter	-	PA0602	Pseudomonas aeruginosa	Extracellular	Periplasmic	9.76							-							Periplasmic	matched 130691: Periplasmic protein			Non-Cytoplasmic	Signal peptide detected	0	0.06	9.76	0.06	0.11
Nouwens et al., 2002	15595806	anthranilate synthetase component I	-	PA0609	Pseudomonas aeruginosa	Extracellular	Cytoplasmic	8.96	Cytoplasmic						-													8.96	0.51	0.26	0.01	0.26
Nouwens et al., 2002	15595814	probable bacteriophage protein	-	PA0617	Pseudomonas aeruginosa	Extracellular	Unknown	2							-													2	2	2	2	2
Nouwens et al., 2002	15595819	probable bacteriophage protein	-	PA0622	Pseudomonas aeruginosa	Extracellular	Unknown	2							-													2	2	2	2	2
Nouwens et al., 2002	15595820	probable bacteriophage protein	-	PA0623	Pseudomonas aeruginosa	Extracellular	Unknown	2							-													2	2	2	2	2
Nouwens et al., 2002	15595963	serine protease MucD precursor	32	PA0766	Pseudomonas aeruginosa	Extracellular	Periplasmic	9.76							-							Periplasmic	matched 19924279: Periplasmic protein			Non-Cytoplasmic	Signal peptide detected	0	0.06	9.76	0.06	0.11
Nouwens et al., 2002	15596004	conserved hypothetical protein	-	PA0807	Pseudomonas aeruginosa	Extracellular	Cytoplasmic	9.26							-							Cytoplasmic	matched 113730: Cytoplasmic protein					9.26	0.24	0.48	0.01	0.01
Nouwens et al., 2002	15596009	hypothetical protein	-	PA0812	Pseudomonas aeruginosa	Extracellular	Cytoplasmic	8.96	Cytoplasmic						-													8.96	0.51	0.26	0.01	0.26
Nouwens et al., 2002	15596049	chitin-binding protein CbpD precursor	-	PA0852	Pseudomonas aeruginosa	Extracellular	Unknown	2.5							1											Non-Cytoplasmic	Signal peptide detected	0	2.5	2.5	2.5	2.5
Nouwens et al., 2002	15596053	hypothetical protein	-	PA0856	Pseudomonas aeruginosa	Extracellular	Unknown	2.5							-											Non-Cytoplasmic	Signal peptide detected	0	2.5	2.5	2.5	2.5
Nouwens et al., 2002	15596085	arginine/ornithine binding protein AotJ	-	PA0888	Pseudomonas aeruginosa	Extracellular	Periplasmic	10							1	Periplasmic	matched PS01039: SBP_BACTERIAL_3 Pattern - Periplasmic					Periplasmic	matched 3183509: Periplasmic protein			Non-Cytoplasmic	Signal peptide detected	0	0	10	0	0
Nouwens et al., 2002	15596092	N-succinylglutamate 5-semialdehyde dehydrogenase	-	PA0895	Pseudomonas aeruginosa	Extracellular	Cytoplasmic	8.96	Cytoplasmic						1													8.96	0.51	0.26	0.01	0.26
Nouwens et al., 2002	15596140	hypothetical protein	-	PA0943	Pseudomonas aeruginosa	Extracellular	Unknown	2.5							1											Non-Cytoplasmic	Signal peptide detected	0	2.5	2.5	2.5	2.5
Nouwens et al., 2002	15596155	outer membrane porin protein OprD precursor	23	PA0958	Pseudomonas aeruginosa	Outer membrane	OuterMembrane	10																OuterMembrane	matched 100% 417518: Outer membrane integral membrane protein			0	0	0	10	0
Nouwens et al., 2002	15596155	outer membrane porin protein OprD precursor	23	PA0958	Pseudomonas aeruginosa	Extracellular	OuterMembrane	10																OuterMembrane	matched 100% 417518: Outer membrane integral membrane protein			0	0	0	10	0
Nouwens et al., 2002	15596159	probable dna-binding stress protein	-	PA0962	Pseudomonas aeruginosa	Extracellular	Cytoplasmic	8.96	Cytoplasmic						-													8.96	0.51	0.26	0.01	0.26
Nouwens et al., 2002	15596169	TolB protein	35	PA0972	Pseudomonas aeruginosa	Extracellular	Periplasmic	9.76							1							Periplasmic	matched 730963: Periplasmic protein			Non-Cytoplasmic	Signal peptide detected	0	0.06	9.76	0.06	0.11
Nouwens et al., 2002	15596170	outer membrane protein OprL precursor	-	PA0973	Pseudomonas aeruginosa	Outer membrane	OuterMembrane	10																OuterMembrane	matched 100% 15596170: Outer membrane integral membrane protein			0	0	0	10	0
Nouwens et al., 2002	15596271	branched-chain amino acid transport protein BraC	7	PA1074	Pseudomonas aeruginosa	Extracellular	Periplasmic	10																Periplasmic	matched 100% 12230875: Periplasmic protein			0	0	10	0	0
Nouwens et al., 2002	15596289	flagellin type B	13	PA1092	Pseudomonas aeruginosa	Outer membrane	Extracellular	10					Extracellular		-							Extracellular	matched 15214006: Extracellular protein					0	0	0	0	10
Nouwens et al., 2002	15596289	flagellin type B	13	PA1092	Pseudomonas aeruginosa	Extracellular	Extracellular	10					Extracellular		-							Extracellular	matched 15214006: Extracellular protein					0	0	0	0	10
Nouwens et al., 2002	15596347	pyocin S2	31	PA1150	Pseudomonas aeruginosa	Extracellular	Periplasmic	9.83			Periplasmic				-													0.01	0.01	9.83	0.01	0.14
Nouwens et al., 2002	15596356	probable cold-shock protein	-	PA1159	Pseudomonas aeruginosa	Extracellular	Cytoplasmic	9.26							-							Cytoplasmic	matched 2506304: Cytoplasmic protein					9.26	0.24	0.48	0.01	0.01
Nouwens et al., 2002	15596363	hypothetical protein	-	PA1166	Pseudomonas aeruginosa	Extracellular	Unknown	2.5							1											Non-Cytoplasmic	Signal peptide detected	0	2.5	2.5	2.5	2.5
Nouwens et al., 2002	15596368	probable transglycolase	-	PA1171	Pseudomonas aeruginosa	Extracellular	Periplasmic,CytoplasmicMembrane	8.6							-							Periplasmic,CytoplasmicMembrane	matched 730034: Cytoplasmic membrane associated periplasmic protein			Non-Cytoplasmic	Signal peptide detected	0	8.6	1.37	0.01	0.02
Nouwens et al., 2002	15596375	outer membrane protein H1 precursor	-	PA1178	Pseudomonas aeruginosa	Extracellular	OuterMembrane	10																OuterMembrane	matched 100% 15596375: Outer membrane integral membrane protein			0	0	0	10	0
Nouwens et al., 2002	15596384	probable acyl-CoA dehydrogenase	-	PA1187	Pseudomonas aeruginosa	Extracellular	Cytoplasmic	8.96	Cytoplasmic						-													8.96	0.51	0.26	0.01	0.26
Nouwens et al., 2002	15596446	alkaline metalloproteinase precursor	-	PA1249	Pseudomonas aeruginosa	Extracellular	Extracellular	10																Extracellular	matched 100% 416632: Extracellular protein			0	0	0	0	10
Nouwens et al., 2002	15596468	probable tonB-dependent receptor	-	PA1271	Pseudomonas aeruginosa	Outer membrane	OuterMembrane	10				OuterMembrane			-							OuterMembrane	matched 416728: Outer membrane integral membrane protein			Non-Cytoplasmic	Signal peptide detected	0	0	0	10	0
Nouwens et al., 2002	15596484	probable glutathione peroxidase	-	PA1287	Pseudomonas aeruginosa	Extracellular	Periplasmic	9.76							1							Periplasmic	matched 115147: Periplasmic protein			Non-Cytoplasmic	Signal peptide detected	0	0.06	9.76	0.06	0.11
Nouwens et al., 2002	15596485	probable outer membrane protein	-	PA1288	Pseudomonas aeruginosa	Outer membrane	OuterMembrane	10				OuterMembrane			-							OuterMembrane	matched 32172423: Outer membrane integral membrane protein			Non-Cytoplasmic	Signal peptide detected	0	0	0	10	0
Nouwens et al., 2002	15596534	glutaminase-asparaginase	-	PA1337	Pseudomonas aeruginosa	Extracellular	Periplasmic	9.76							1							Periplasmic	matched 6685241: Periplasmic protein			Non-Cytoplasmic	Signal peptide detected	0	0.06	9.76	0.06	0.11
Nouwens et al., 2002	15596539	probable binding protein component of ABC transporter	-	PA1342	Pseudomonas aeruginosa	Extracellular	Periplasmic	9.76							1							Periplasmic	matched 121394: Periplasmic protein			Non-Cytoplasmic	Signal peptide detected	0	0.06	9.76	0.06	0.11
Nouwens et al., 2002	15596690	sulfate-binding protein of ABC transporter	-	PA1493	Pseudomonas aeruginosa	Extracellular	Periplasmic	9.76							1							Periplasmic	matched 33302617: Periplasmic protein			Non-Cytoplasmic	Signal peptide detected	0	0.06	9.76	0.06	0.11
Nouwens et al., 2002	15596736	hypothetical protein	-	PA1539	Pseudomonas aeruginosa	Outer membrane	Cytoplasmic	8.96	Cytoplasmic						-													8.96	0.51	0.26	0.01	0.26
Nouwens et al., 2002	15596776	hypothetical protein	-	PA1579	Pseudomonas aeruginosa	Extracellular	Unknown	2.5							1											Non-Cytoplasmic	Signal peptide detected	0	2.5	2.5	2.5	2.5
Nouwens et al., 2002	15596784	lipoamide dehydrogenase-glc	17	PA1587	Pseudomonas aeruginosa	Extracellular	Cytoplasmic	9.97	Cytoplasmic						-							Cytoplasmic	matched 1706442: Cytoplasmic protein					9.97	0.01	0.01	0	0
Nouwens et al., 2002	15596801	hypothetical protein	-	PA1604	Pseudomonas aeruginosa	Extracellular	Cytoplasmic	8.96	Cytoplasmic						-													8.96	0.51	0.26	0.01	0.26
Nouwens et al., 2002	15596945	probable enoyl-CoA hydratase/isomerase	-	PA1748	Pseudomonas aeruginosa	Extracellular	Unknown	2							1													2	2	2	2	2
Nouwens et al., 2002	15596965	hypothetical protein	-	PA1768	Pseudomonas aeruginosa	Extracellular	Unknown	2.5							1											Non-Cytoplasmic	Signal peptide detected	0	2.5	2.5	2.5	2.5
Nouwens et al., 2002	15596974	outer membrane protein OprF precursor	27	PA1777	Pseudomonas aeruginosa	Outer membrane	OuterMembrane	10																OuterMembrane	matched 100% 130680: Outer membrane integral membrane protein			0	0	0	10	0
Nouwens et al., 2002	15596974	outer membrane protein OprF precursor	27	PA1777	Pseudomonas aeruginosa	Extracellular	OuterMembrane	10																OuterMembrane	matched 100% 130680: Outer membrane integral membrane protein			0	0	0	10	0
Nouwens et al., 2002	15596997	trigger factor	-	PA1800	Pseudomonas aeruginosa	Extracellular	Cytoplasmic	8.96	Cytoplasmic						-													8.96	0.51	0.26	0.01	0.26
Nouwens et al., 2002	15597001	DNA-binding protein HU	-	PA1804	Pseudomonas aeruginosa	Extracellular	Unknown	2							-													2	2	2	2	2
Nouwens et al., 2002	15597068	LasA protease precursor	-	PA1871	Pseudomonas aeruginosa	Extracellular	OuterMembrane	10																OuterMembrane	matched 100% 12644126: Outer membrane integral membrane protein			0	0	0	10	0
Nouwens et al., 2002	15597142	binding protein component precursor of ABC ribose transporter	-	PA1946	Pseudomonas aeruginosa	Extracellular	Periplasmic	9.76	Cytoplasmic						-							Periplasmic	matched 20141669: Periplasmic protein			Non-Cytoplasmic	Signal peptide detected	0	0.12	9.76	0	0.11
Nouwens et al., 2002	15597400	probable binding protein component of ABC transporter	-	PA2204	Pseudomonas aeruginosa	Extracellular	Periplasmic	9.76							-							Periplasmic	matched 2507363: Periplasmic protein			Non-Cytoplasmic	Signal peptide detected	0	0.06	9.76	0.06	0.11
Nouwens et al., 2002	15597446	lipoamide dehydrogenase-Val	17	PA2250	Pseudomonas aeruginosa	Extracellular	Cytoplasmic	9.97	Cytoplasmic						1							Cytoplasmic	matched 118672: Cytoplasmic protein					9.97	0.01	0.01	0	0
Nouwens et al., 2002	15597487	probable glucose-sensitive porin	-	PA2291	Pseudomonas aeruginosa	Outer membrane	OuterMembrane	10				OuterMembrane			1							OuterMembrane	matched 9087180: Outer membrane integral membrane protein			Non-Cytoplasmic	Signal peptide detected	0	0	0	10	0
Nouwens et al., 2002	15597790	conserved hypothetical protein	-	PA2594	Pseudomonas aeruginosa	Extracellular	Unknown	2							1													2	2	2	2	2
Nouwens et al., 2002	15597829	hypothetical protein	-	PA2633	Pseudomonas aeruginosa	Extracellular	Unknown	2.5							-											Non-Cytoplasmic	Signal peptide detected	0	2.5	2.5	2.5	2.5
Nouwens et al., 2002	15597863	conserved hypothetical protein	-	PA2667	Pseudomonas aeruginosa	Extracellular	Cytoplasmic	8.96	Cytoplasmic						-													8.96	0.51	0.26	0.01	0.26
Nouwens et al., 2002	15597956	probable outer membrane protein	-	PA2760	Pseudomonas aeruginosa	Outer membrane	OuterMembrane	10				OuterMembrane			-							OuterMembrane	matched 417518: Outer membrane integral membrane protein			Non-Cytoplasmic	Signal peptide detected	0	0	0	10	0
Nouwens et al., 2002	15597956	probable outer membrane protein precursor	-	PA2760	Pseudomonas aeruginosa	Extracellular	OuterMembrane	10				OuterMembrane			-							OuterMembrane	matched 417518: Outer membrane integral membrane protein			Non-Cytoplasmic	Signal peptide detected	0	0	0	10	0
Nouwens et al., 2002	15598135	probable aminopeptidase	-	PA2939	Pseudomonas aeruginosa	Extracellular	Unknown	2.5							1											Non-Cytoplasmic	Signal peptide detected	0	2.5	2.5	2.5	2.5
Nouwens et al., 2002	15598234	probable porin	-	PA3038	Pseudomonas aeruginosa	Outer membrane	OuterMembrane	10				OuterMembrane			1							OuterMembrane	matched 15595488: Outer membrane integral membrane protein			Non-Cytoplasmic	Signal peptide detected	0	0	0	10	0
Nouwens et al., 2002	15598277	conserved hypothetical protein	-	PA3081	Pseudomonas aeruginosa	Extracellular	Unknown	2.5							1											Non-Cytoplasmic	Signal peptide detected	0	2.5	2.5	2.5	2.5
Nouwens et al., 2002	15598382	outer membrane porin OprB precursor	-	PA3186	Pseudomonas aeruginosa	Outer membrane	OuterMembrane	10																OuterMembrane	matched 100% 9087180: Outer membrane integral membrane protein			0	0	0	10	0
Nouwens et al., 2002	15598386	probable binding protein component of ABC sugar transporter	-	PA3190	Pseudomonas aeruginosa	Extracellular	Periplasmic	9.84			Periplasmic				1											Non-Cytoplasmic	Signal peptide detected	0	0.01	9.84	0.01	0.14
Nouwens et al., 2002	15598423	peptidyl-prolyl cis-trans isomerase A	-	PA3227	Pseudomonas aeruginosa	Extracellular	Periplasmic	9.76							1							Periplasmic	matched 118101: Periplasmic protein			Non-Cytoplasmic	Signal peptide detected	0	0.06	9.76	0.06	0.11
Nouwens et al., 2002	15598432	probable glycine betaine-binding protein precursor	-	PA3236	Pseudomonas aeruginosa	Extracellular	Unknown	2.5							1											Non-Cytoplasmic	Signal peptide detected	0	2.5	2.5	2.5	2.5
Nouwens et al., 2002	15598434	hypothetical protein	-	PA3238	Pseudomonas aeruginosa	Extracellular	Unknown	2.5							1											Non-Cytoplasmic	Signal peptide detected	0	2.5	2.5	2.5	2.5
Nouwens et al., 2002	15598454	hypothetical protein	-	PA3258	Pseudomonas aeruginosa	Extracellular	Cytoplasmic	8.96	Cytoplasmic						-													8.96	0.51	0.26	0.01	0.26
Nouwens et al., 2002	15598509	hypothetical protein	-	PA3313	Pseudomonas aeruginosa	Extracellular	Periplasmic	9.44							1							Periplasmic	matched 130094: Periplasmic protein					0.33	0.06	9.44	0.06	0.11
Nouwens et al., 2002	15598641	conserved hypothetical protein	-	PA3445	Pseudomonas aeruginosa	Extracellular	Unknown	2.5							-											Non-Cytoplasmic	Signal peptide detected	0	2.5	2.5	2.5	2.5
Nouwens et al., 2002	15598662	probable ATP-dependent RNA helicase	-	PA3466	Pseudomonas aeruginosa	Extracellular	Unknown	2							-													2	2	2	2	2
Nouwens et al., 2002	15598723	dihydroorotase	-	PA3527	Pseudomonas aeruginosa	Extracellular	Cytoplasmic	8.96	Cytoplasmic						-													8.96	0.51	0.26	0.01	0.26
Nouwens et al., 2002	15598725	probable peroxidase	-	PA3529	Pseudomonas aeruginosa	Extracellular	Unknown	2							-													2	2	2	2	2
Nouwens et al., 2002	15598731	probable serine protease	-	PA3535	Pseudomonas aeruginosa	Outer membrane	OuterMembrane,Extracellular	9.83				OuterMembrane			1							OuterMembrane,Extracellular	matched 4115628: Outer membrane (Autotransporter)			Non-Cytoplasmic	Signal peptide detected	0	0	0	9.83	0.16
Nouwens et al., 2002	15598807	hypothetical protein	-	PA3611	Pseudomonas aeruginosa	Extracellular	Unknown	2.5							-											Non-Cytoplasmic	Signal peptide detected	0	2.5	2.5	2.5	2.5
Nouwens et al., 2002	15598823	conserved hypothetical protein	-	PA3627	Pseudomonas aeruginosa	Extracellular	Cytoplasmic	8.96	Cytoplasmic						-													8.96	0.51	0.26	0.01	0.26
Nouwens et al., 2002	15598844	probable outer membrane protein	-	PA3648	Pseudomonas aeruginosa	Outer membrane	OuterMembrane	10				OuterMembrane			-							OuterMembrane	matched 11279711: Outer membrane integral membrane protein			Non-Cytoplasmic	Signal peptide detected	0	0	0	10	0
Nouwens et al., 2002	15598851	elongation factor Ts	11	PA3655	Pseudomonas aeruginosa	Extracellular	Cytoplasmic	9.97	Cytoplasmic						-							Cytoplasmic	matched 3123208: Cytoplasmic protein					9.97	0.01	0.01	0	0
Nouwens et al., 2002	15598871	hypothetical protein	-	PA3675	Pseudomonas aeruginosa	Extracellular	Unknown	2.5							-											Non-Cytoplasmic	Signal peptide detected	0	2.5	2.5	2.5	2.5
Nouwens et al., 2002	15598888	probable outer membrane protein precursor	-	PA3692	Pseudomonas aeruginosa	Extracellular	OuterMembrane	10							1	OuterMembrane	matched PS01068: OMPA Pattern - Outer Membrane					OuterMembrane	matched 585710: Outer membrane integral membrane protein			Non-Cytoplasmic	Signal peptide detected	0	0	0	10	0
Nouwens et al., 2002	15598919	elastase LasB	-	PA3724	Pseudomonas aeruginosa	Extracellular	Extracellular	10																Extracellular	matched 100% 119263: Extracellular protein			0	0	0	0	10
Nouwens et al., 2002	15598929	hypothetical protein	-	PA3734	Pseudomonas aeruginosa	Extracellular	Unknown	2							1													2	2	2	2	2
Nouwens et al., 2002	15598932	thiol:disulfide interchange protein DsbC	33	PA3737	Pseudomonas aeruginosa	Extracellular	Periplasmic	9.76							1							Periplasmic	matched 729371: Periplasmic protein			Non-Cytoplasmic	Signal peptide detected	0	0.06	9.76	0.06	0.11
Nouwens et al., 2002	15598965	inosine-5'-monophosphate dehydrogenase	-	PA3770	Pseudomonas aeruginosa	Extracellular	Unknown	2							2													2	2	2	2	2
Nouwens et al., 2002	15598980	conserved hypothetical protein	-	PA3785	Pseudomonas aeruginosa	Extracellular	Unknown	2.5							-											Non-Cytoplasmic	Signal peptide detected	0	2.5	2.5	2.5	2.5
Nouwens et al., 2002	15598982	conserved hypothetical protein	-	PA3787	Pseudomonas aeruginosa	Extracellular	Unknown	2.5							2											Non-Cytoplasmic	Signal peptide detected	0	2.5	2.5	2.5	2.5
Nouwens et al., 2002	15598985	outer membrane protein OprC	-	PA3790	Pseudomonas aeruginosa	Outer membrane	OuterMembrane	10																OuterMembrane	matched 100% 15598985: Outer membrane integral membrane protein			0	0	0	10	0
Nouwens et al., 2002	15598995	conserved hypothetical protein	-	PA3800	Pseudomonas aeruginosa	Outer membrane	Unknown	2							-													2	2	2	2	2
Nouwens et al., 2002	15599002	nucleoside diphosphate kinase	-	PA3807	Pseudomonas aeruginosa	Extracellular	Cytoplasmic	10																Cytoplasmic	matched 100% 12230891: Cytoplasmic protein			10	0	0	0	0
Nouwens et al., 2002	15599008	probable iron-binding protein IscU	-	PA3813	Pseudomonas aeruginosa	Extracellular	Unknown	2							-													2	2	2	2	2
Nouwens et al., 2002	15599014	conserved hypothetical protein	-	PA3819	Pseudomonas aeruginosa	Extracellular	Unknown	2.5							2											Non-Cytoplasmic	Signal peptide detected	0	2.5	2.5	2.5	2.5
Nouwens et al., 2002	15599031	hypothetical protein	-	PA3836	Pseudomonas aeruginosa	Extracellular	Unknown	2.5							1											Non-Cytoplasmic	Signal peptide detected	0	2.5	2.5	2.5	2.5
Nouwens et al., 2002	15599053	probable amino acid-binding protein	-	PA3858	Pseudomonas aeruginosa	Extracellular	Periplasmic	10							-	Periplasmic	matched PS01039: SBP_BACTERIAL_3 Pattern - Periplasmic					Periplasmic	matched 3182887: Periplasmic protein			Non-Cytoplasmic	Signal peptide detected	0	0	10	0	0
Nouwens et al., 2002	15599060	probable amino acid binding protein	-	PA3865	Pseudomonas aeruginosa	Extracellular	Periplasmic	9.76							1							Periplasmic	matched 3183509: Periplasmic protein			Non-Cytoplasmic	Signal peptide detected	0	0.06	9.76	0.06	0.11
Nouwens et al., 2002	15599061	pyocin protein	31	PA3866	Pseudomonas aeruginosa	Extracellular	Unknown	2							-													2	2	2	2	2
Nouwens et al., 2002	15599117	conserved hypothetical protein	-	PA3922	Pseudomonas aeruginosa	Extracellular	Unknown	2.5							1											Non-Cytoplasmic	Signal peptide detected	0	2.5	2.5	2.5	2.5
Nouwens et al., 2002	15599118	hypothetical protein	-	PA3923	Pseudomonas aeruginosa	Outer membrane	OuterMembrane	9.52				OuterMembrane			1											Non-Cytoplasmic	Signal peptide detected	0	0.01	0.09	9.52	0.38
Nouwens et al., 2002	15599126	conserved hypothetical protein	-	PA3931	Pseudomonas aeruginosa	Extracellular	Unknown	2.5							-											Non-Cytoplasmic	Signal peptide detected	0	2.5	2.5	2.5	2.5
Nouwens et al., 2002	15599135	probable DNA binding protein	-	PA3940	Pseudomonas aeruginosa	Extracellular	Cytoplasmic	8.96	Cytoplasmic						-													8.96	0.51	0.26	0.01	0.26
Nouwens et al., 2002	15599248	6,7-dimethyl-8-ribityllumazine synthase	-	PA4053	Pseudomonas aeruginosa	Extracellular	CytoplasmicMembrane	9.46						CytoplasmicMembrane	3													0.04	9.46	0.07	0.18	0.25
Nouwens et al., 2002	15599262	outer membrane protein OprG precursor	-	PA4067	Pseudomonas aeruginosa	Outer membrane	OuterMembrane	10																OuterMembrane	matched 100% 15599262: Outer membrane integral membrane protein			0	0	0	10	0
Nouwens et al., 2002	15599305	beta-lactamase precursor	-	PA4110	Pseudomonas aeruginosa	Extracellular	Periplasmic	10																Periplasmic	matched 100% 12230878: Periplasmic protein			0	0	10	0	0
Nouwens et al., 2002	15599370	probable endoproteinase Arg-C precursor	-	PA4175	Pseudomonas aeruginosa	Extracellular	Extracellular	9.72							1							Extracellular	matched 114054: Extracellular protein			Non-Cytoplasmic	Signal peptide detected	0	0.01	0.2	0.07	9.72
Nouwens et al., 2002	15599399	conserved hypothetical protein	-	PA4204	Pseudomonas aeruginosa	Extracellular	Unknown	2.5							-											Non-Cytoplasmic	Signal peptide detected	0	2.5	2.5	2.5	2.5
Nouwens et al., 2002	15599403	probable outer membrane efflux protein precursor	-	PA4208	Pseudomonas aeruginosa	Outer membrane	OuterMembrane	10				OuterMembrane			-							OuterMembrane	matched 15597691: Outer membrane integral membrane protein			Non-Cytoplasmic	Signal peptide detected	0	0	0	10	0
Nouwens et al., 2002	15599429	probable MFS transporter	-	PA4233	Pseudomonas aeruginosa	Extracellular	CytoplasmicMembrane	10		CytoplasmicMembrane				CytoplasmicMembrane	12					CytoplasmicMembrane	matched PS50850: MFS Profile - Cytoplasmic Membrane	CytoplasmicMembrane	matched 461637: Cytoplasmic membrane integral membrane protein					0	10	0	0	0
Nouwens et al., 2002	15599444	50S ribosomal protein L6	2	PA4248	Pseudomonas aeruginosa	Extracellular	Unknown	2							-													2	2	2	2	2
Nouwens et al., 2002	15599445	30S ribosomal protein S8	1	PA4249	Pseudomonas aeruginosa	Extracellular	Cytoplasmic	8.96	Cytoplasmic						-													8.96	0.51	0.26	0.01	0.26
Nouwens et al., 2002	15599469	50S ribosomal protein L1	2	PA4273	Pseudomonas aeruginosa	Extracellular	Unknown	2							-													2	2	2	2	2
Nouwens et al., 2002	15599482	hypothetical protein	-	PA4286	Pseudomonas aeruginosa	Outer membrane	Cytoplasmic	8.96	Cytoplasmic						-													8.96	0.51	0.26	0.01	0.26
Nouwens et al., 2002	15599521	hypothetical protein	-	PA4325	Pseudomonas aeruginosa	Extracellular	Cytoplasmic	8.96	Cytoplasmic						1													8.96	0.51	0.26	0.01	0.26
Nouwens et al., 2002	15599566	hypothetical protein	-	PA4370	Pseudomonas aeruginosa	Outer membrane	OuterMembrane	10				OuterMembrane			-			OuterMembrane	matched 3 rules (Rule135, Rule163, Rule235)							Non-Cytoplasmic	Signal peptide detected	0	0	0	10	0
Nouwens et al., 2002	15599581	GroEL protein	3	PA4385	Pseudomonas aeruginosa	Extracellular	Cytoplasmic	9.97	Cytoplasmic						-							Cytoplasmic	matched 2493643: Cytoplasmic protein					9.97	0.01	0.01	0	0
Nouwens et al., 2002	15599582	GroES protein	3	PA4386	Pseudomonas aeruginosa	Extracellular	Cytoplasmic	9.97	Cytoplasmic						-							Cytoplasmic	matched 116195: Cytoplasmic protein					9.97	0.01	0.01	0	0
Nouwens et al., 2002	15599613	UDP-N-acetylmuramoylalanyl-D-glutamate-2, 6-diaminopimelate ligase	-	PA4417	Pseudomonas aeruginosa	Extracellular	Cytoplasmic	9.97	Cytoplasmic						-							Cytoplasmic	matched 2507071: Cytoplasmic protein					9.97	0.01	0.01	0	0
Nouwens et al., 2002	15599629	50S ribosomal protein L13	2	PA4433	Pseudomonas aeruginosa	Extracellular	Unknown	2							-													2	2	2	2	2
Nouwens et al., 2002	15599656	conserved hypothetical protein	-	PA4460	Pseudomonas aeruginosa	Extracellular	Unknown	2.5							1											Non-Cytoplasmic	Signal peptide detected	0	2.5	2.5	2.5	2.5
Nouwens et al., 2002	15599691	hypothetical protein	-	PA4495	Pseudomonas aeruginosa	Extracellular	Unknown	2.5							-											Non-Cytoplasmic	Signal peptide detected	0	2.5	2.5	2.5	2.5
Nouwens et al., 2002	15599692	probable binding protein component of ABC transporter	-	PA4496	Pseudomonas aeruginosa	Extracellular	Periplasmic	10							1	Periplasmic	matched PS01040: SBP_BACTERIAL_5 Pattern - Periplasmic					Periplasmic	matched 118906: Periplasmic protein			Non-Cytoplasmic	Signal peptide detected	0	0	10	0	0
Nouwens et al., 2002	15599697	probable porin	-	PA4501	Pseudomonas aeruginosa	Outer membrane	OuterMembrane	10				OuterMembrane			1							OuterMembrane	matched 417518: Outer membrane integral membrane protein			Non-Cytoplasmic	Signal peptide detected	0	0	0	10	0
Nouwens et al., 2002	15599760	conserved hypothetical protein	-	PA4564	Pseudomonas aeruginosa	Extracellular	Unknown	2.5							-											Non-Cytoplasmic	Signal peptide detected	0	2.5	2.5	2.5	2.5
Nouwens et al., 2002	15599809	catalase	-	PA4613	Pseudomonas aeruginosa	Extracellular	Periplasmic	9.76							-							Periplasmic	matched 6647446: Periplasmic protein			Non-Cytoplasmic	Signal peptide detected	0	0.06	9.76	0.06	0.11
Nouwens et al., 2002	15599820	hypothetical protein	-	PA4624	Pseudomonas aeruginosa	Outer membrane	OuterMembrane	10				OuterMembrane			-							OuterMembrane	matched 1170438: Outer membrane integral membrane protein			Non-Cytoplasmic	Signal peptide detected	0	0	0	10	0
Nouwens et al., 2002	15599856	hypothetical protein	-	PA4661	Pseudomonas aeruginosa	Outer membrane	Unknown	2.5							-											Non-Cytoplasmic	Signal peptide detected	0	2.5	2.5	2.5	2.5
Nouwens et al., 2002	15599882	ferric iron-binding periplasmic protein HitA	-	PA4687	Pseudomonas aeruginosa	Extracellular	Periplasmic	9.76							1							Periplasmic	matched 2507358: Periplasmic protein			Non-Cytoplasmic	Signal peptide detected	0	0.06	9.76	0.06	0.11
Nouwens et al., 2002	15599930	hypothetical protein	-	PA4736	Pseudomonas aeruginosa	Extracellular	Unknown	2.5							-											Non-Cytoplasmic	Signal peptide detected	0	2.5	2.5	2.5	2.5
Nouwens et al., 2002	15599937	ribosome-binding factor A	-	PA4743	Pseudomonas aeruginosa	Extracellular	Cytoplasmic	8.96	Cytoplasmic						-													8.96	0.51	0.26	0.01	0.26
Nouwens et al., 2002	15599955	DnaK protein	-	PA4761	Pseudomonas aeruginosa	Extracellular	Unknown	2							1													2	2	2	2	2
Nouwens et al., 2002	15599959	outer membrane lipoprotein OmlA	-	PA4765	Pseudomonas aeruginosa	Outer membrane	OuterMembrane	9.96							1			OuterMembrane	matched 3 rules (Rule16, Rule131, Rule155)									0.01	0.01	0.01	9.96	0.01
Nouwens et al., 2002	15599986	conserved hypothetical protein	-	PA4792	Pseudomonas aeruginosa	Extracellular	Unknown	2.5							-											Non-Cytoplasmic	Signal peptide detected	0	2.5	2.5	2.5	2.5
Nouwens et al., 2002	15600005	nitrate-inducible formate dehydrogenase, beta subunit	-	PA4811	Pseudomonas aeruginosa	Extracellular	CytoplasmicMembrane	9.82							-							CytoplasmicMembrane	matched 2506395: Cytoplasmic membrane integral membrane protein					0.15	9.82	0.01	0.01	0.01
Nouwens et al., 2002	15600115	azurin precursor	-	PA4922	Pseudomonas aeruginosa	Extracellular	Periplasmic	10																Periplasmic	matched 100% 114746: Periplasmic protein			0	0	10	0	0
Nouwens et al., 2002	15600137	conserved hypothetical protein	-	PA4944	Pseudomonas aeruginosa	Extracellular	Unknown	2							-													2	2	2	2	2
Nouwens et al., 2002	15600167	probable secretion protein	-	PA4974	Pseudomonas aeruginosa	Outer membrane	OuterMembrane	10				OuterMembrane			1							OuterMembrane	matched 11135318: Outer membrane integral membrane protein			Non-Cytoplasmic	Signal peptide detected	0	0	0	10	0
Nouwens et al., 2002	15600209	dihydrolipoamide acetyltransferase	-	PA5016	Pseudomonas aeruginosa	Extracellular	Cytoplasmic	9.26							-							Cytoplasmic	matched 129041: Cytoplasmic protein					9.26	0.24	0.48	0.01	0.01
Nouwens et al., 2002	15600229	glutamate synthase large chain precursor	15	PA5036	Pseudomonas aeruginosa	Extracellular	CytoplasmicMembrane	9.82		CytoplasmicMembrane					-													0.04	9.82	0.12	0.01	0.01
Nouwens et al., 2002	15600230	hypothetical protein	-	PA5037	Pseudomonas aeruginosa	Extracellular	Unknown	2							-													2	2	2	2	2
Nouwens et al., 2002	15600239	malic enzyme	-	PA5046	Pseudomonas aeruginosa	Extracellular	CytoplasmicMembrane	9.46						CytoplasmicMembrane	3													0.04	9.46	0.07	0.18	0.25
Nouwens et al., 2002	15600273	prolyl aminopeptidase	-	PA5080	Pseudomonas aeruginosa	Extracellular	Cytoplasmic	8.96	Cytoplasmic						-													8.96	0.51	0.26	0.01	0.26
Nouwens et al., 2002	15600275	probable binding protein component of ABC transporter	-	PA5082	Pseudomonas aeruginosa	Extracellular	Periplasmic	9.76							-							Periplasmic	matched 3182887: Periplasmic protein			Non-Cytoplasmic	Signal peptide detected	0	0.06	9.76	0.06	0.11
Nouwens et al., 2002	15600289	probable binding protein component of ABC transporter	-	PA5096	Pseudomonas aeruginosa	Extracellular	Unknown	4.9	Cytoplasmic						2											Non-Cytoplasmic	Signal peptide detected	0	4.9	2.5	0.1	2.5
Nouwens et al., 2002	15600305	esterase EstA	-	PA5112	Pseudomonas aeruginosa	Outer membrane	OuterMembrane,Extracellular	10																OuterMembrane,Extracellular	matched 100% 11348487: Outer membrane (Autotransporter)			0	0	0	10	10
Nouwens et al., 2002	15600346	probable periplasmic binding protein	-	PA5153	Pseudomonas aeruginosa	Extracellular	Periplasmic	10							1	Periplasmic	matched PS01039: SBP_BACTERIAL_3 Pattern - Periplasmic					Periplasmic	matched 2507363: Periplasmic protein			Non-Cytoplasmic	Signal peptide detected	0	0	10	0	0
Nouwens et al., 2002	15600360	probable c4-dicarboxylate-binding protein	-	PA5167	Pseudomonas aeruginosa	Extracellular	Periplasmic	9.76							1							Periplasmic	matched 585039: Periplasmic protein			Non-Cytoplasmic	Signal peptide detected	0	0.06	9.76	0.06	0.11
Nouwens et al., 2002	15600377	hypothetical protein	-	PA5184	Pseudomonas aeruginosa	Extracellular	Unknown	2.5							-											Non-Cytoplasmic	Signal peptide detected	0	2.5	2.5	2.5	2.5
Nouwens et al., 2002	15600440	conserved hypothetical protein	-	PA5247	Pseudomonas aeruginosa	Extracellular	Cytoplasmic	8.96	Cytoplasmic						-													8.96	0.51	0.26	0.01	0.26
Nouwens et al., 2002	15600463	hypothetical protein	-	PA5270	Pseudomonas aeruginosa	Extracellular	Unknown	2.5							1											Non-Cytoplasmic	Signal peptide detected	0	2.5	2.5	2.5	2.5
Nouwens et al., 2002	15600510	probable binding protein component of ABC dipeptide transporter	-	PA5317	Pseudomonas aeruginosa	Extracellular	Periplasmic	9.76							1							Periplasmic	matched 118906: Periplasmic protein			Non-Cytoplasmic	Signal peptide detected	0	0.06	9.76	0.06	0.11
Nouwens et al., 2002	15600516	acetylglutamate kinase	-	PA5323	Pseudomonas aeruginosa	Extracellular	Cytoplasmic	8.96	Cytoplasmic						-													8.96	0.51	0.26	0.01	0.26
Nouwens et al., 2002	15600523	hypothetical protein	-	PA5330	Pseudomonas aeruginosa	Extracellular	Unknown	4.9	Cytoplasmic						1											Non-Cytoplasmic	Signal peptide detected	0	4.9	2.5	0.1	2.5
Nouwens et al., 2002	15600562	hypothetical protein	-	PA5369	Pseudomonas aeruginosa	Extracellular	Unknown	2.5							1											Non-Cytoplasmic	Signal peptide detected	0	2.5	2.5	2.5	2.5
Nouwens et al., 2002	15600571	hypothetical protein	-	PA5378	Pseudomonas aeruginosa	Extracellular	Unknown	2.5							-											Non-Cytoplasmic	Signal peptide detected	0	2.5	2.5	2.5	2.5
Nouwens et al., 2002	15600608	serine hydroxymethyltransferase	-	PA5415	Pseudomonas aeruginosa	Extracellular	Cytoplasmic	9.97	Cytoplasmic						1							Cytoplasmic	matched 462188: Cytoplasmic protein					9.97	0.01	0.01	0	0
Nouwens et al., 2002	15600615	hypothetical protein	-	PA5422	Pseudomonas aeruginosa	Extracellular	Cytoplasmic	8.96	Cytoplasmic						-													8.96	0.51	0.26	0.01	0.26
Nouwens et al., 2002	15600682	thiol:disulfide interchange protein DsbA	-	PA5489	Pseudomonas aeruginosa	Extracellular	Periplasmic	9.76							-							Periplasmic	matched 1706524: Periplasmic protein			Non-Cytoplasmic	Signal peptide detected	0	0.06	9.76	0.06	0.11
Nouwens et al., 2002	15600698	probable TonB-dependent receptor	-	PA5505	Pseudomonas aeruginosa	Extracellular	Unknown	2.5							-											Non-Cytoplasmic	Signal peptide detected	0	2.5	2.5	2.5	2.5
Nouwens et al., 2002	15600707	probable beta-lactamase	-	PA5514	Pseudomonas aeruginosa	Extracellular	Unknown	2.5							-											Non-Cytoplasmic	Signal peptide detected	0	2.5	2.5	2.5	2.5
Nouwens et al., 2002	15600734	probable dihydroorotase	-	PA5541	Pseudomonas aeruginosa	Extracellular	Cytoplasmic	8.96	Cytoplasmic						-													8.96	0.51	0.26	0.01	0.26
Nouwens et al., 2002	15600738	conserved hypothetical protein	-	PA5545	Pseudomonas aeruginosa	Extracellular	Unknown	2.5							1											Non-Cytoplasmic	Signal peptide detected	0	2.5	2.5	2.5	2.5
Nouwens et al., 2002	15600747	ATP synthase beta chain	6	PA5554	Pseudomonas aeruginosa	Extracellular	Cytoplasmic	8.96	Cytoplasmic						1													8.96	0.51	0.26	0.01	0.26
Bumann et al., 2002	15644804	cell binding factor 2	-	HP0175	Helicobacter pylori	Extracellular	OuterMembrane	9.93							-							OuterMembrane	matched 20138858: Outer membrane integral membrane protein			Non-Cytoplasmic	Signal peptide detected	0	0.01	0.03	9.93	0.03
Bumann et al., 2002	15644859	hypothetical protein	-	HP0231	Helicobacter pylori	Extracellular	Unknown	2.5							-											Non-Cytoplasmic	Signal peptide detected	0	2.5	2.5	2.5	2.5
Bumann et al., 2002	15644995	hypothetical protein	-	HP0367	Helicobacter pylori	Extracellular	Unknown	2							-													2	2	2	2	2
Bumann et al., 2002	15645005	thiol:disulfide interchange protein (dsbC)	33	HP0377	Helicobacter pylori	Extracellular	OuterMembrane	9.49				OuterMembrane			1													0.03	0.01	0.09	9.49	0.38
Bumann et al., 2002	15645443	thioredoxin (trxA)	34	HP0824	Helicobacter pylori	Extracellular	Cytoplasmic	9.26							-							Cytoplasmic	matched 2507459: Cytoplasmic protein					9.26	0.24	0.48	0.01	0.01
Bumann et al., 2002	15645522	hypothetical protein	-	HP0906	Helicobacter pylori	Extracellular	Unknown	2							-													2	2	2	2	2
Bumann et al., 2002	15645523	hook assembly protein, flagella (flgD)	-	HP0907	Helicobacter pylori	Extracellular	Unknown	2							-													2	2	2	2	2
Bumann et al., 2002	15645633	serine protease (htrA)	32	HP1019	Helicobacter pylori	Extracellular	Periplasmic	9.44							-							Periplasmic	matched 19924279: Periplasmic protein					0.33	0.06	9.44	0.06	0.11
Bumann et al., 2002	15645712	conserved hypothetical secreted protein	-	HP1098	Helicobacter pylori	Extracellular	Extracellular	10					Extracellular		1							Extracellular	matched 12643339: Extracellular protein					0	0	0	0	10
Bumann et al., 2002	15645732	gamma-glutamyltranspeptidase (ggt)	-	HP1118	Helicobacter pylori	Extracellular	Periplasmic	9.76							2							Periplasmic	matched 121147: Periplasmic protein			Non-Cytoplasmic	Signal peptide detected	0	0.06	9.76	0.06	0.11
Bumann et al., 2002	15645787	hypothetical protein	-	HP1173	Helicobacter pylori	Extracellular	Cytoplasmic	8.96	Cytoplasmic						-													8.96	0.51	0.26	0.01	0.26
Bumann et al., 2002	15645800	carbonic anhydrase	9	HP1186	Helicobacter pylori	Extracellular	Unknown	2.5							-											Non-Cytoplasmic	Signal peptide detected	0	2.5	2.5	2.5	2.5
Bumann et al., 2002	15645899	conserved hypothetical secreted protein	-	HP1286	Helicobacter pylori	Extracellular	Unknown	2.5							1											Non-Cytoplasmic	Signal peptide detected	0	2.5	2.5	2.5	2.5
Bumann et al., 2002	15646063	hypothetical protein	-	HP1454	Helicobacter pylori	Extracellular	OuterMembrane	9.52				OuterMembrane			-											Non-Cytoplasmic	Signal peptide detected	0	0.01	0.09	9.52	0.38
Bumann et al., 2002	15646067	thioredoxin	34	HP1458	Helicobacter pylori	Extracellular	Cytoplasmic	9.97	Cytoplasmic						-							Cytoplasmic	matched 2507459: Cytoplasmic protein					9.97	0.01	0.01	0	0
Bumann et al., 2002	15646164	flagellar basal-body protein (fliE)	-	HP1557	Helicobacter pylori	Extracellular	Unknown	2							-													2	2	2	2	2
Molloy et al., 2000	15832424	NADH dehydrogenase I chain C/D [Escherichia coli O157:H7]	-	NUOC_ECOLI	Escherichia coli	Outer membrane	Cytoplasmic	8.96	Cytoplasmic						-													8.96	0.51	0.26	0.01	0.26
Molloy et al., 2000	16129736	orf, hypothetical protein [Escherichia coli K12]	-	YEAF_ECOLI	Escherichia coli	Outer membrane	OuterMembrane	10				OuterMembrane			1							OuterMembrane	matched 129162: Outer membrane integral membrane protein			Non-Cytoplasmic	Signal peptide detected	0	0	0	10	0
Huang et al., 2002	16329185	iron(III) dicitrate transport system permease protein; FecB, Slr1319	-	Slr1319	Synechocystis	Cytoplasmic membrane	Periplasmic	9.44							1							Periplasmic	matched 2500697: Periplasmic protein					0.33	0.06	9.44	0.06	0.11
Huang et al., 2002	16329195	biopolymer transport ExbD protein homologue, Sll1405	-	Sll1405	Synechocystis	Cytoplasmic membrane	Unknown	2							1													2	2	2	2	2
Fulda et al., 2000	16329198	hypothetical protein slr1485	-	slr1485	Synechocystis	Periplasmic	Unknown	2							1													2	2	2	2	2
Huang et al., 2002	16329241	hypothetical protein sll1053	-	sll1053	Synechocystis	Cytoplasmic membrane	OuterMembrane	9.49				OuterMembrane			1													0.03	0.01	0.09	9.49	0.38
Fulda et al., 2000	16329323	carboxyl-terminal protease slr0257	10	slr0257	Synechocystis	Periplasmic	OuterMembrane	9.49				OuterMembrane			-													0.03	0.01	0.09	9.49	0.38
Huang et al., 2002	16329327	ATP synthase a subunit, Sll1326	5	Sll1326	Synechocystis	Cytoplasmic membrane	Unknown	2							-													2	2	2	2	2
Huang et al., 2002	16329341	ABC-type transport protein sll1041	-	sll1041	Synechocystis	Cytoplasmic membrane	Cytoplasmic,CytoplasmicMembrane	9.12	Cytoplasmic						-							Cytoplasmic,CytoplasmicMembrane	matched 17380380: Cytoplasmic membrane associated cytoplasmic protein					9.12	0.88	0	0	0
Huang et al., 2002	16329361	prohibitin phb, Slr1106	-	Slr1106	Synechocystis	Cytoplasmic membrane	Cytoplasmic	8.96	Cytoplasmic						1													8.96	0.51	0.26	0.01	0.26
Fulda et al., 2000	16329372	unknown protein slr1772	-	slr1772	Synechocystis	Periplasmic	Unknown	2							1													2	2	2	2	2
Fulda et al., 2000	16329387	protease; HhoA	-	sll1679	Synechocystis	Periplasmic	Periplasmic	10			Periplasmic				1							Periplasmic	matched 729710: Periplasmic protein			Non-Cytoplasmic	Signal peptide detected	0	0	10	0	0
Fulda et al., 2000	16329409	mitochondrial outer membrane 72K protein	-	sll1667	Synechocystis	Periplasmic	Unknown	2.5							1											Non-Cytoplasmic	Signal peptide detected	0	2.5	2.5	2.5	2.5
Huang et al., 2002	16329434	iron transport protein, Slr1295	-	Slr1295	Synechocystis	Cytoplasmic membrane	Periplasmic	9.44							1							Periplasmic	matched 2507358: Periplasmic protein					0.33	0.06	9.44	0.06	0.11
Fulda et al., 2000	16329573	unknown protein sll0638	-	sll0638	Synechocystis	Periplasmic	Unknown	2.5							1											Non-Cytoplasmic	Signal peptide detected	0	2.5	2.5	2.5	2.5
Huang et al., 2002	16329577	hypothetical protein slr0695	-	slr0695	Synechocystis	Cytoplasmic membrane	Unknown	2.5							1											Non-Cytoplasmic	Signal peptide detected	0	2.5	2.5	2.5	2.5
Fulda et al., 2000	16329600	hypothetical protein sll1507	-	sll1507	Synechocystis	Periplasmic	Unknown	2.5							1											Non-Cytoplasmic	Signal peptide detected	0	2.5	2.5	2.5	2.5
Fulda et al., 2000	16329650	FKBP-type peptidyl-prolyl cis-trans isomerase	-	slr1761J	Synechocystis	Periplasmic	Periplasmic	10			Periplasmic				1							Periplasmic	matched 1169689: Periplasmic protein					0	0	10	0	0
Huang et al., 2002	16329661	hypothetical protein sll1638	-	sll1638	Synechocystis	Cytoplasmic membrane	Unknown	2							1													2	2	2	2	2
Huang et al., 2002	16329662	hypothetical protein slr1768	-	slr1768	Synechocystis	Cytoplasmic membrane	CytoplasmicMembrane	9.46						CytoplasmicMembrane	3													0.04	9.46	0.07	0.18	0.25
Fulda et al., 2000	16329708	hypothetical protein slr2048	-	slr2048	Synechocystis	Periplasmic	OuterMembrane	9.49				OuterMembrane			1													0.03	0.01	0.09	9.49	0.38
Huang et al., 2002	16329721	hypothetical protein slr1908	-	slr1908	Synechocystis	Cytoplasmic membrane	OuterMembrane	9.52				OuterMembrane			1											Non-Cytoplasmic	Signal peptide detected	0	0.01	0.09	9.52	0.38
Fulda et al., 2000	16329725	hypothetical protein sll1837	-	sll1837	Synechocystis	Periplasmic	Unknown	2.5							1											Non-Cytoplasmic	Signal peptide detected	0	2.5	2.5	2.5	2.5
Fulda et al., 2000	16329729	hypothetical protein sll1835	-	sll1835	Synechocystis	Periplasmic	Unknown	2.5							1											Non-Cytoplasmic	Signal peptide detected	0	2.5	2.5	2.5	2.5
Huang et al., 2002	16329729	hypothetical protein sll1835	-	sll1835	Synechocystis	Cytoplasmic membrane	Unknown	2.5							1											Non-Cytoplasmic	Signal peptide detected	0	2.5	2.5	2.5	2.5
Fulda et al., 2000	16329841	hypothetical protein slr2005	-	slr2005	Synechocystis	Periplasmic	Unknown	2							1													2	2	2	2	2
Huang et al., 2002	16329947	srrA protein, Slr1897	-	Slr1897	Synechocystis	Cytoplasmic membrane	Unknown	2							1													2	2	2	2	2
Fulda et al., 2000	16329967	unknown protein slr1196	-	slr1196	Synechocystis	Periplasmic	Unknown	2							1													2	2	2	2	2
Huang et al., 2002	16330041	hypothetical protein slr1841	-	slr1841	Synechocystis	Cytoplasmic membrane	OuterMembrane	9.52				OuterMembrane			1											Non-Cytoplasmic	Signal peptide detected	0	0.01	0.09	9.52	0.38
Fulda et al., 2000	16330090	carboxyl-terminal protease	10	slr1751	Synechocystis	Periplasmic	Unknown	2							1													2	2	2	2	2
Huang et al., 2002	16330090	carboxyl-terminal protease, Slr1751	10	Slr1751	Synechocystis	Cytoplasmic membrane	Unknown	2							1													2	2	2	2	2
Huang et al., 2002	16330095	hypothetical protein slr1220	-	slr1220	Synechocystis	Cytoplasmic membrane	Cytoplasmic	8.96	Cytoplasmic						-													8.96	0.51	0.26	0.01	0.26
Fulda et al., 2000	16330142	unknown protein sll1358	-	sll1358	Synechocystis	Periplasmic	Cytoplasmic	9.26							1							Cytoplasmic	matched 21362729: Cytoplasmic protein					9.26	0.24	0.48	0.01	0.01
Fulda et al., 2000	16330225	C4-dicarboxylase binding protein	-	sll1314	Synechocystis	Periplasmic	Periplasmic	10			Periplasmic				1	Periplasmic	matched PS00087: SOD_CU_ZN_1 Pattern - Periplasmic					Periplasmic	matched 585039: Periplasmic protein			Non-Cytoplasmic	Signal peptide detected	0	0	10	0	0
Fulda et al., 2000	16330228	hypothetical protein slr1406	-	slr1406	Synechocystis	Periplasmic	Unknown	2							1													2	2	2	2	2
Fulda et al., 2000	16330232	hypothetical protein sll1307	-	sll1307	Synechocystis	Periplasmic	Unknown	2.5							-											Non-Cytoplasmic	Signal peptide detected	0	2.5	2.5	2.5	2.5
Fulda et al., 2000	16330233	hypothetical protein sll1306	-	sll1306	Synechocystis	Periplasmic	Unknown	2							1													2	2	2	2	2
Fulda et al., 2000	16330236	hypothetical protein sll1785	-	sll1785	Synechocystis	Periplasmic	Unknown	2.5							1											Non-Cytoplasmic	Signal peptide detected	0	2.5	2.5	2.5	2.5
Fulda et al., 2000	16330237	hypothetical protein sll1784	-	sll1784	Synechocystis	Periplasmic	Unknown	2.5							1											Non-Cytoplasmic	Signal peptide detected	0	2.5	2.5	2.5	2.5
Fulda et al., 2000	16330280	hypothetical protein sll1762	-	sll1762	Synechocystis	Periplasmic	Cytoplasmic,Periplasmic	5.41	Cytoplasmic						-							Periplasmic	matched 2507363: Periplasmic protein					5.41	0.06	4.48	0	0.05
Huang et al., 2002	16330287	high-affinity branched-chain amino acid transport ATP-binding protein; BraG, Slr1881	7	Slr1881	Synechocystis	Cytoplasmic membrane	Cytoplasmic,CytoplasmicMembrane	6.29							1							Cytoplasmic,CytoplasmicMembrane	matched 17380380: Cytoplasmic membrane associated cytoplasmic protein					3.7	6.29	0.01	0	0
Fulda et al., 2000	16330319	hypothetical protein slr2144	-	slr2144	Synechocystis	Periplasmic	Unknown	2							1													2	2	2	2	2
Huang et al., 2002	16330332	oligopeptide transport system permease protein appA sll1699	-	sll1699	Synechocystis	Cytoplasmic membrane	Periplasmic	9.44							1							Periplasmic	matched 118906: Periplasmic protein					0.33	0.06	9.44	0.06	0.11
Fulda et al., 2000	16330376	N-acetylmuramoyl-L-alanine amidase	-	slr1744	Synechocystis	Periplasmic	Unknown	2.5							1											Non-Cytoplasmic	Signal peptide detected	0	2.5	2.5	2.5	2.5
Fulda et al., 2000	16330406	hypothetical protein sll0837	-	sll0837	Synechocystis	Periplasmic	Unknown	2							1													2	2	2	2	2
Huang et al., 2002	16330412	hypothetical protein slr0872	-	slr0872	Synechocystis	Cytoplasmic membrane	Unknown	2							-													2	2	2	2	2
Huang et al., 2002	16330444	hypothetical protein slr1258	-	slr1258	Synechocystis	Cytoplasmic membrane	Unknown	2.5							1											Non-Cytoplasmic	Signal peptide detected	0	2.5	2.5	2.5	2.5
Fulda et al., 2000	16330486	unknown protein slr2004	-	slr2004	Synechocystis	Periplasmic	Unknown	2							1													2	2	2	2	2
Huang et al., 2002	16330605	hypothetical protein slr1506	-	slr1506	Synechocystis	Cytoplasmic membrane	Unknown	2							-													2	2	2	2	2
Huang et al., 2002	16330613	hypothetical protein slr1513	-	slr1513	Synechocystis	Cytoplasmic membrane	Cytoplasmic	8.96	Cytoplasmic						-													8.96	0.51	0.26	0.01	0.26
Fulda et al., 2000	16330681	processing protease slr1331	-	slr1331	Synechocystis	Periplasmic	Unknown	2							1													2	2	2	2	2
Huang et al., 2002	16330711	cytochrome c oxidase subunit II, Sll0813	-	Sll0813	Synechocystis	Cytoplasmic membrane	CytoplasmicMembrane	10						CytoplasmicMembrane	3							CytoplasmicMembrane	matched 117034: Cytoplasmic membrane integral membrane protein					0	10	0	0	0
Fulda et al., 2000	16330843	hypothetical protein sll1380	-	sll1380	Synechocystis	Periplasmic	Unknown	2							-													2	2	2	2	2
Fulda et al., 2000	16330845	hypothetical protein sll1378	-	sll1378	Synechocystis	Periplasmic	Unknown	2.5							1											Non-Cytoplasmic	Signal peptide detected	0	2.5	2.5	2.5	2.5
Fulda et al., 2000	16330863	unknown protein slr1270	-	slr1270	Synechocystis	Periplasmic	OuterMembrane	10				OuterMembrane			1							OuterMembrane	matched 15597691: Outer membrane integral membrane protein					0	0	0	10	0
Huang et al., 2002	16330863	hypothetical protein slr1270	-	slr1270	Synechocystis	Cytoplasmic membrane	OuterMembrane	10				OuterMembrane			1							OuterMembrane	matched 15597691: Outer membrane integral membrane protein					0	0	0	10	0
Huang et al., 2002	16330867	membrane protein pilM, Slr1274	-	Slr1274	Synechocystis	Cytoplasmic membrane	Unknown	2							-													2	2	2	2	2
Huang et al., 2002	16330868	unknown protein slr1275	-	slr1275	Synechocystis	Cytoplasmic membrane	Unknown	2							1													2	2	2	2	2
Huang et al., 2002	16330869	hypothetical protein slr1276	-	slr1276	Synechocystis	Cytoplasmic membrane	Unknown	2							1													2	2	2	2	2
Fulda et al., 2000	16330919	hypothetical protein slr1160	-	slr1160	Synechocystis	Periplasmic	Unknown	2							1													2	2	2	2	2
Fulda et al., 2000	16330937	hypothetical protein sll1089	-	sll1089	Synechocystis	Periplasmic	Unknown	2.5							-											Non-Cytoplasmic	Signal peptide detected	0	2.5	2.5	2.5	2.5
Fulda et al., 2000	16330991	protease sll0915	-	sll0915	Synechocystis	Periplasmic	Unknown	2.5							1											Non-Cytoplasmic	Signal peptide detected	0	2.5	2.5	2.5	2.5
Huang et al., 2002	16331025	unknown protein slr1624	-	slr1624	Synechocystis	Cytoplasmic membrane	Unknown	2							1													2	2	2	2	2
Fulda et al., 2000	16331037	hypothetical protein sll1532	-	sll1532	Synechocystis	Periplasmic	Unknown	2							1													2	2	2	2	2
Fulda et al., 2000	16331081	negative aliphatic amidase regulator srl0447	19	srl0447	Synechocystis	Periplasmic	Periplasmic	9.44							-							Periplasmic	matched 12230875: Periplasmic protein					0.33	0.06	9.44	0.06	0.11
Huang et al., 2002	16331081	negative aliphatic amidase regulator Putative periplasmic binding protein Cyanobase, Slr0447	19	Slr0447	Synechocystis	Cytoplasmic membrane	Periplasmic	9.44							-							Periplasmic	matched 12230875: Periplasmic protein					0.33	0.06	9.44	0.06	0.11
Huang et al., 2002	16331145	unknown protein slr0151	-	slr0151	Synechocystis	Cytoplasmic membrane	Unknown	2							1													2	2	2	2	2
Huang et al., 2002	16331157	hypothetical protein sll0141	-	sll0141	Synechocystis	Cytoplasmic membrane	Periplasmic,CytoplasmicMembrane	8.6							-							Periplasmic,CytoplasmicMembrane	matched 6226416: Cytoplasmic membrane associated periplasmic protein			Non-Cytoplasmic	Signal peptide detected	0	8.6	1.37	0.01	0.02
Fulda et al., 2000	16331169	D-alanyl-D-alanine carboxypeptidase	-	slr1924	Synechocystis	Periplasmic	Periplasmic	10			Periplasmic				1							Periplasmic	matched 113726: Periplasmic protein					0	0	10	0	0
Fulda et al., 2000	16331198	unknown protein slr1940	-	slr1940	Synechocystis	Periplasmic	Unknown	2.5							1											Non-Cytoplasmic	Signal peptide detected	0	2.5	2.5	2.5	2.5
Fulda et al., 2000	16331204	unknown protein slr1944	-	slr1944	Synechocystis	Periplasmic	Unknown	2							1													2	2	2	2	2
Fulda et al., 2000	16331258	virginiamycin B hydrolase; Vgb	-	sll0173	Synechocystis	Periplasmic	Cytoplasmic	9.26							1							Cytoplasmic	matched 138137: Cytoplasmic protein					9.26	0.24	0.48	0.01	0.01
Fulda et al., 2000	16331259	hypothetical protein sll0172	-	sll0172	Synechocystis	Periplasmic	Unknown	2.5							1											Non-Cytoplasmic	Signal peptide detected	0	2.5	2.5	2.5	2.5
Huang et al., 2002	16331342	hypothetical protein sll0752	-	sll0752	Synechocystis	Cytoplasmic membrane	Unknown	2							-													2	2	2	2	2
Huang et al., 2002	16331346	unknown protein sll0749	-	sll0749	Synechocystis	Cytoplasmic membrane	Unknown	2.5							1											Non-Cytoplasmic	Signal peptide detected	0	2.5	2.5	2.5	2.5
Fulda et al., 2000	16331360	unknown protein sll0319	-	sll0319	Synechocystis	Periplasmic	Unknown	2.5							1											Non-Cytoplasmic	Signal peptide detected	0	2.5	2.5	2.5	2.5
Fulda et al., 2000	16331369	unknown protein sll0314	-	sll0314	Synechocystis	Periplasmic	Unknown	2							1													2	2	2	2	2
Huang et al., 2002	16331395	unknown protein slr0013	-	slr0013	Synechocystis	Cytoplasmic membrane	Unknown	2							1													2	2	2	2	2
Huang et al., 2002	16331445	hypothetical protein slr0431	-	slr0431	Synechocystis	Cytoplasmic membrane	Periplasmic	9.44							1							Periplasmic	matched 3914416: Periplasmic protein					0.33	0.06	9.44	0.06	0.11
Fulda et al., 2000	16331473	carbonic anhydrase icfA	9	slr0051	Synechocystis	Periplasmic	Unknown	2							-													2	2	2	2	2
Fulda et al., 2000	16331484	hypothetical protein sll0064	-	sll0064	Synechocystis	Periplasmic	Periplasmic	9.76	Cytoplasmic						1							Periplasmic	matched 3182887: Periplasmic protein			Non-Cytoplasmic	Signal peptide detected	0	0.12	9.76	0	0.11
Huang et al., 2002	16331566	hypothetical protein sll0606	-	sll0606	Synechocystis	Cytoplasmic membrane	Unknown	2							1													2	2	2	2	2
Fulda et al., 2000	16331612	amidase enhancer slr0191	-	slr0191	Synechocystis	Periplasmic	Unknown	2.5							1											Non-Cytoplasmic	Signal peptide detected	0	2.5	2.5	2.5	2.5
Huang et al., 2002	16331629	hypothetical protein sll0180	-	sll0180	Synechocystis	Cytoplasmic membrane	OuterMembrane	9.49				OuterMembrane			-													0.03	0.01	0.09	9.49	0.38
Fulda et al., 2000	16331677	hypothetical protein slr0924	-	slr0924	Synechocystis	Periplasmic	Unknown	2							1													2	2	2	2	2
Fulda et al., 2000	16331728	hypothetical protein slr0841	-	slr0841	Synechocystis	Periplasmic	Unknown	2							1													2	2	2	2	2
Fulda et al., 2000	16331793	periplasmic iron-binding protein	28	slr0513	Synechocystis	Periplasmic	Periplasmic	10			Periplasmic				1							Periplasmic	matched 2507358: Periplasmic protein					0	0	10	0	0
Huang et al., 2002	16331793	periplasmic iron-binding protein, Slr0513	28	Slr0513	Synechocystis	Cytoplasmic membrane	Periplasmic	10			Periplasmic				1							Periplasmic	matched 2507358: Periplasmic protein					0	0	10	0	0
Fulda et al., 2000	16331950	unknown protein slr0708	-	slr0708	Synechocystis	Periplasmic	Unknown	2.5							1											Non-Cytoplasmic	Signal peptide detected	0	2.5	2.5	2.5	2.5
Huang et al., 2002	16331998	unknown protein Sll0034	-	Sll0034	Synechocystis	Cytoplasmic membrane	Cytoplasmic	9.26							1							Cytoplasmic	matched 7380949: Cytoplasmic protein					9.26	0.24	0.48	0.01	0.01
Huang et al., 2002	16332004	bicarbonate transporter, Slr0040	-	Slr0040	Synechocystis	Cytoplasmic membrane	Unknown	2							1													2	2	2	2	2
Fulda et al., 2000	16332232	hypothetical protein sll1549	-	sll1549	Synechocystis	Periplasmic	Unknown	2							1													2	2	2	2	2
Fulda et al., 2000	16332251	unknown protein slr1668	-	slr1668	Synechocystis	Periplasmic	Unknown	2							1													2	2	2	2	2
Huang et al., 2002	16332322	unknown protein, sll0565	-	sll0565	Synechocystis	Cytoplasmic membrane	Unknown	2							1													2	2	2	2	2
Dukan et al., 1998	17380384	60 kDa chaperonin (Protein Cpn60) (groEL protein)	3		Escherichia coli	Cytoplasmic	Cytoplasmic	9.97	Cytoplasmic						-							Cytoplasmic	matched 2493643: Cytoplasmic protein					9.97	0.01	0.01	0	0
Nouwens et al., 2002	17865491	Chaperone protein htpG (Heat shock protein htpG) (High temperature protein G)	-	PA1596	Pseudomonas aeruginosa	Outer membrane	Cytoplasmic	9.97	Cytoplasmic						-							Cytoplasmic	matched 123726: Cytoplasmic protein					9.97	0.01	0.01	0	0
Molloy et al., 2001	20141233	Vitamin B12 receptor precursor	36		Salmonella typhimurium	Outer membrane	OuterMembrane	10				OuterMembrane			-							OuterMembrane	matched 416728: Outer membrane integral membrane protein			Non-Cytoplasmic	Signal peptide detected	0	0	0	10	0
Molloy et al., 2001	20141635	Phospholipase A1 precursor (Detergent-resistant phospholipase A) (DR-phospholipase A) (Phosphatidylcholine 1-acylhydrolase) (Outer membrane phospholipase A) (OM PLA)	29		Salmonella typhimurium	Outer membrane	OuterMembrane	10				OuterMembrane			-							OuterMembrane	matched 2851539: Outer membrane integral membrane protein			Non-Cytoplasmic	Signal peptide detected	0	0	0	10	0
Molloy et al., 2001	20141670	Outer membrane protein A precursor (Outer membrane protein 33K) (Outer membrane major heat-modifiable protein)	24		Salmonella typhimurium	Outer membrane	OuterMembrane	10																OuterMembrane	matched 100% 20141670: Outer membrane integral membrane protein			0	0	0	10	0
Molloy et al., 2001	20141731	Outer membrane protein F precursor (Porin ompF) (Outer membrane protein 1A) (Outer membrane protein IA) (Outer membrane protein B)	26		Salmonella typhimurium	Outer membrane	OuterMembrane	10				OuterMembrane			1	OuterMembrane	matched PS00576: GRAM_NEG_PORIN Pattern - Outer Membrane					OuterMembrane	matched 129151: Outer membrane integral membrane protein			Non-Cytoplasmic	Signal peptide detected	0	0	0	10	0
Nouwens et al., 2002	25008883	Organic solvent tolerance protein precursor	21	PA0595	Pseudomonas aeruginosa	Outer membrane	OuterMembrane	9.52				OuterMembrane			1											Non-Cytoplasmic	Signal peptide detected	0	0.01	0.09	9.52	0.38
Fulda et al., 2000	27805660	Probable peptidyl-prolyl cis-trans isomerase sll0227 precursor	-	sll0227	Synechocystis	Periplasmic	Periplasmic	10			Periplasmic				1							Periplasmic	matched 118101: Periplasmic protein					0	0	10	0	0
Molloy et al., 2000	32172423	Long-chain fatty acid transport protein precursor (Outer membrane FADL protein) (Outer membrane FLP protein)	-	FADL_ECOLI	Escherichia coli	Outer membrane	OuterMembrane	10																OuterMembrane	matched 100% 32172423: Outer membrane integral membrane protein			0	0	0	10	0
